# Supplementary material for: Towards a Quality Care Climate Perspective: A Systematic Review of Associations Among Patient Experience, Patient Outcomes, and Organisational Climate Factors in Hospitals
Source: Int J Environ Res Public Health. 2026 Feb 20;23(2):268. doi: 10.3390/ijerph23020268 (PMC12940218; doi:10.3390/ijerph23020268)
Supplement: Supplementary file 1 [file ijerph-23-00268-s001.zip]

Archive with 6 entries (6 files):
- Supplementary A. Table S1. PRISMA_2020_checklist.pdf
- Supplementary B. Table S2. Prisma abstracts.pdf
- Supplementary C. Search string.pdf
- Supplementary D. Interactive mapping of study contexts.pdf
- Supplementary E. Table S3. Risk table.xlsx
- Supplementary F. Table S4 Studies and extracted data.xlsx
