# Supplementary material for: Towards a Quality Care Climate Perspective: A Systematic Review of Associations Among Patient Experience, Patient Outcomes, and Organisational Climate Factors in Hospitals
Source: Int J Environ Res Public Health. 2026 Feb 20;23(2):268. doi: 10.3390/ijerph23020268 (PMC12940218; doi:10.3390/ijerph23020268)
Supplement: Supplementary file 1 [file ijerph-23-00268-s001.zip › Supplementary E. Table S3. Risk table.xlsx]

## Sheet: ConfigurableReport (2)
Table S3. Risk table
Author(s) and Year	1. Was the research question or objective in this paper clearly stated?	2. Was the study population clearly specified and defined?	3. Was the participation rate of eligible persons at least 50%?	4. Were all the subjects selected or recruited from the same or similar populations (including the same time period)? Were inclusion and exclusion criteria for being in the study prespecified and applied uniformly to all participants?	5. Was a sample size justification, power description, or variance and effect estimates provided?	6. For the analyses in this paper, were the exposure(s) of interest measured prior to the outcome(s) being measured?	7. Was the timeframe sufficient so that one could reasonably expect to see an association between exposure and outcome if it existed?	8. For exposures that can vary in amount or level, did the study examine different levels of the exposure as related to the outcome (e.g., categories of exposure, or exposure measured as continuous variable)?	9. Were the exposure measures (independent variables) clearly defined, valid, reliable, and implemented consistently across all study participants?	10. Was the exposure(s) assessed more than once over time?	11. Were the outcome measures (dependent variables) clearly defined, valid, reliable, and implemented consistently across all study participants?	12. Were the outcome assessors blinded to the exposure status of participants?	13. Were key potential confounding variables measured and adjusted statistically for their impact on the relationship between exposure(s) and outcome(s)?	Quality Rating (Good, Fair, or Poor)- Rater 1	Quality Rating (Good, Fair, or Poor)- Rater 2	Quality Rating (Good, Fair, or Poor)- Final
Oppel and Mohr (2020)	Yes	Yes	No	Yes	Yes	No	Yes	Yes	Yes	No	Yes	Yes	Yes	Good	Good	Good
Adams et al. (2016)	Yes	Yes	Yes	Yes	Yes	Yes	Yes	Yes	Yes	Yes	Yes	Yes	Yes	Good	Good	Good
Beauvais et al. (2021)	Yes	Yes	Not reported	Yes	Yes	Yes	Yes	Yes	Yes	Yes	Yes	Yes	Yes	Good	Good	Good
Abor (2016)	Yes	Yes	No	Yes	Yes	Yes	Yes	Yes	Yes	No	Yes	Yes	Yes	Good	Good	Good
Aboshaiqah (2016)	Yes	Yes	Yes	Yes	Yes	No	Yes	Yes	Yes	No	Yes	Yes	Yes	Good	Good	Good
Abrahamson (2016)	Yes	Yes	No	Yes	Yes	Yes	Yes	Yes	Yes	Yes	Yes	Yes	Yes	Good	Good	Good
AbuDagga	Yes	Yes	No	Yes	Yes	No	Yes	Yes	Yes	No	Yes	Yes	Yes	Good	Good	Good
Addo et al. (2021)	Yes	Yes	Yes	Yes	Yes	No	Yes	Yes	Yes	No	Yes	Yes	Yes	Good	Fair	Fair
Aga et al. (2021)	Yes	Yes	Yes	Yes	Yes	No	Yes	Not applicable	Yes	No	Yes	Yes	Yes	Fair	Fair	Fair
Aiken et al. (2018a)	Yes	Yes	Yes	Yes	Yes	No	Yes	Yes	Yes	No	Yes	Yes	Yes	Good	Good	Good
Aiken et al. (2018b)	Yes	Yes	Yes	Yes	Yes	Yes	Yes	Yes	Yes	Yes	Yes	Yes	Yes	Good	Good	Good
Alhusban and Abualrub (2009)	Yes	Yes	Not reported	Yes	No	No	No	No	Yes	No	No	Yes	Yes	Poor	Poor	Poor
Amin and Nasharuddin (2013)	Yes	Yes	No	Yes	Yes	No	Yes	Yes	Yes	No	Yes	Yes	Yes	Good	Good	Good
Andaleeb et al. (2007)	Yes	Yes	Yes	Yes	Yes	No	Yes	Yes	Yes	No	Yes	Yes	Yes	Good	Good	Good
Andrade et al. (2013)	Yes	Yes	Not reported	Yes	Yes	No	Yes	Yes	Yes	No	Yes	Yes	Yes	Good	Good	Good
Aoki et al., 2020	Yes	Yes	No	Yes	Yes	No	Yes	Yes	Yes	No	Yes	Yes	Yes	Good	Good	Good
Arab et al., 2012	Yes	Yes	Not reported	Yes	Yes	No	Yes	Yes	Yes	No	Yes	Yes	Yes	Fair	Fair	Fair
Arntson et al., 2021	Yes	Yes	No	Yes	Yes	Yes	Yes	Yes	Yes	Yes	Yes	Yes	Yes	Good	Good	Good
Asagbra, et al., 2019	Yes	Yes	No	Yes	Yes	Yes	Yes	Yes	Yes	Yes	Yes	Yes	Yes	Good	Good	Good
Ashana, et al., 2021	Yes	Yes	No	Yes	Yes	Yes	Yes	Yes	Yes	Yes	Yes	Yes	Yes	Good	Good	Good
Asmaryadi, et al., 2020	Yes	Yes	No	Yes	Yes	No	No	No	Yes	No	Yes	Yes	Yes	Fair	Fair	Fair
Charalambous eta l., 2018	Yes	Yes	Yes	Yes	Yes	No	Yes	Yes	Yes	No	Yes	Yes	Yes	Fair	Poor	Fair
Auerbach et al., 2016	Yes	Yes	No	Yes	Yes	Yes	Yes	Yes	Yes	Yes	Yes	Yes	Yes	Good	Good	Good
Bachnick et al., 2018	Yes	Yes	Not reported	Yes	Yes	No	Yes	Yes	Yes	No	Yes	Yes	Yes	Good	Good	Good
Bacon et al., 2009	Yes	Yes	No	Yes	Yes	No	Yes	Yes	Yes	No	Yes	Yes	Yes	Good	Good	Good
Baek and Shin , 2021	Yes	Yes	No	Yes	Yes	No	Yes	Yes	Yes	No	Yes	Yes	Yes	Good	Good	Good
Beaulieu et al., 2020	Yes	Yes	No	Yes	Yes	Yes	Yes	Yes	Yes	Yes	Yes	Yes	Yes	Good	Good	Good
Beauvais et al., 2020	Yes	Yes	No	Yes	Yes	No	Yes	Yes	Yes	No	Yes	Yes	Yes	Good	Good	Good
Belasen et al., 2021	Yes	Yes	No	Yes	Yes	No	Yes	Yes	Yes	No	Yes	Yes	Yes	Good	Good	Good
Bentler et al., 2014	Yes	Yes	No	Yes	Yes	Yes	Yes	Yes	Yes	Yes	Yes	Yes	Yes	Good	Good	Good
Bergholt et al., 2021	Yes	Yes	No	Yes	Yes	Yes	Yes	Yes	Yes	Yes	Yes	Yes	Yes	Good	Good	Good
Attebery et al., 2020	Yes	Yes	No	Yes	Yes	Yes	Yes	Yes	Yes	Yes	Yes	Yes	Yes	Good	Good	Good
Rathert et al., 2011	Yes	Yes	No	Yes	Yes	No	Yes	Yes	Yes	No	Yes	Yes	Yes	Good	Good	Good
Bilimoria et al., 2017	Yes	Yes	No	Yes	Yes	No	Yes	Yes	Yes	No	Yes	Yes	Yes	Good	Good	Good
Bjertnaes et al., 2011	Yes	Yes	No	Yes	Yes	No	Yes	Yes	Yes	No	Yes	Yes	Yes	Good	Good	Good
Bjertnaes et al., 2013	Yes	Yes	No	Yes	Yes	No	Yes	Yes	Yes	No	Yes	Yes	Yes	Good	Good	Good
Bjertnaes et al., 2015	Yes	Yes	No	Yes	Yes	No	Yes	Yes	Yes	No	Yes	Yes	Yes	Good	Good	Good
Blay et al., 2017	Yes	Yes	No	Yes	Yes	No	Yes	Yes	Yes	No	Yes	Yes	Yes	Good	Good	Good
Bleich et al., 2009	Yes	Yes	No	Yes	Yes	No	Yes	Yes	Yes	No	Yes	Yes	Yes	Good	Good	Good
Brener et al., 2016	Yes	Yes	No	Yes	Yes	Yes	Yes	Yes	Yes	Yes	Yes	Yes	Yes	Good	Good	Good
Burston et al., 2015	Yes	Yes	No	Yes	Yes	Yes	Yes	Yes	Yes	Yes	Yes	Yes	Yes	Good	Good	Good
Weech-Maldonado et al., 2012	Yes	Yes	No	Yes	Yes	No	Yes	Yes	Yes	No	Yes	Yes	Yes	Good	Fair	Good
Carter and Silverman (2016)	Yes	Yes	No	Yes	Yes	No	Yes	Yes	Yes	No	Yes	Yes	Yes	Good	Good	Good
Chaabouni and Abednnadher, 2014	Yes	Yes	No	Yes	Yes	No	Yes	Yes	Yes	No	Yes	No	Yes	Good	Fair	Fair
Wonjeong et al., 2021	Yes	Yes	No	Yes	Yes	No	Yes	Yes	Yes	No	Yes	Yes	Yes	Good	Good	Good
Chakraborty and Church (2020)	Yes	Yes	No	Yes	Yes	No	Yes	Yes	Yes	No	Yes	Yes	Yes	Good	Good	Good
Chakraborty and Church, 2021	Yes	Yes	No	Yes	Yes	No	Yes	Yes	Yes	No	Yes	Yes	Yes	Good	Good	Good
Chan et al., 2015	Yes	Yes	No	Yes	Yes	Yes	Yes	Yes	Yes	Yes	Yes	Yes	Yes	Good	Good	Good
Chatterjee et al., 2012	Yes	Yes	No	Yes	Yes	No	Yes	Yes	Yes	No	Yes	Yes	Yes	Good	Good	Good
Chen et al., 2012	Yes	Yes	No	Yes	Yes	No	Yes	Yes	Yes	No	Yes	Yes	Yes	Good	Good	Good
Chen et al., 2022	Yes	Yes	No	Yes	Yes	No	Yes	Yes	Yes	No	Yes	Yes	Yes	Good	Good	Good
Choi et al., 2021	Yes	Yes	No	Yes	Yes	No	Yes	Yes	Yes	No	Yes	Yes	Yes	Good	Good	Good
Chumbler et al., 2016	Yes	Yes	No	Yes	Yes	No	Yes	Yes	Yes	No	Yes	Yes	Yes	Good	Good	Good
Clark et al., 2007	Yes	Yes	No	Yes	Yes	No	Yes	Yes	Yes	No	Yes	Yes	Yes	Fair	Fair	Fair
Pottenger et al., 2016	Yes	Yes	No	Yes	Yes	Yes	Yes	Yes	Yes	Yes	Yes	Yes	Yes	Good	Good	Good
Fryers et al., 2012	Yes	Yes	No	Yes	Yes	Yes	Yes	Yes	Yes	Yes	Yes	Yes	Yes	Good	Good	Good
Delhy et al., 2021	Yes	Yes	No	Yes	Yes	Yes	Yes	Yes	Yes	Yes	Yes	Yes	Yes	Good	Good	Good
Diana et al., 2019	Yes	Yes	No	Yes	Yes	Yes	Yes	Yes	Yes	Yes	Yes	Yes	Yes	Good	Good	Good
Kutney-Lee et al., 2014	Yes	Yes	No	Yes	Yes	No	Yes	Yes	Yes	No	Yes	Yes	Yes	Good	Good	Good
Menendez and Ring, 2015	Yes	Yes	No	Yes	Yes	No	Yes	Yes	No	No	No	Yes	Yes	Good	Fair	Fair
Dobrzykowski et al., 2015	Yes	Yes	No	Yes	Yes	No	Yes	Yes	Yes	No	Yes	Yes	Yes	Good	Good	Good
McFarland et al., 2017	Yes	Yes	No	Yes	Yes	No	Yes	Yes	Yes	No	Yes	Yes	Yes	Good	Good	Good
Doubova et al., 2019	Yes	Yes	No	Yes	Yes	No	Yes	Yes	Yes	No	Yes	Yes	Yes	Good	Good	Good
Dunn et al., 2017	Yes	Yes	No	Yes	Yes	Yes	Yes	Yes	Yes	Yes	Yes	Yes	Yes	Good	Good	Good
Durant 2021	Yes	Yes	No	Yes	Yes	Yes	Yes	Yes	Yes	Yes	Yes	Yes	Yes	Good	Good	Good
Eamranond et al., 2019	Yes	Yes	No	Yes	Yes	Yes	Yes	Yes	Yes	Yes	Yes	Yes	Yes	Good	Good	Good
Edvardsson et al., 2016	Yes	Yes	No	Yes	Yes	No	Yes	Yes	Yes	No	Yes	Yes	Yes	Good	Good	Good
Lee et al., 2018	Yes	Yes	No	Yes	Yes	No	Yes	Yes	Yes	No	Yes	Yes	Yes	Good	Good	Good
Ernawaty et al., 2020	Yes	Yes	Not reported	Yes	Yes	No	Yes	No	Yes	No	No	Yes	No	Fair	Poor	Poor
Craig et al., 2015	Yes	Yes	No	Yes	Yes	No	Yes	Yes	Yes	No	Yes	Yes	Yes	Good	Good	Good
Mazurenko et al., 2019	Yes	Yes	No	Yes	Yes	No	Yes	Yes	Yes	No	Yes	Yes	Yes	Good	Good	Good
Fatima et al., 2018	Yes	Yes	No	Yes	Yes	No	Yes	Yes	No	No	Yes	Yes	Yes	Fair	Good	Fair
Figueroa et al., 2018	Yes	Yes	No	Yes	Yes	No	Yes	Yes	Yes	No	Yes	Yes	Yes	Good	Good	Good
Fiorentini et al., 2018	Yes	Yes	No	Yes	Yes	No	Yes	Yes	Yes	No	Yes	Yes	Yes	Good	Good	Good
Fletcher et al., 2018	Yes	Yes	No	Yes	Yes	Yes	Yes	Yes	Yes	Yes	Yes	Yes	Yes	Good	Good	Good
Gambhir et al., 2021	Yes	Yes	No	Yes	Yes	Yes	Yes	Yes	Yes	Yes	Yes	Yes	Yes	Good	Good	Good
Gavurova et al., 2021	Yes	Yes	No	Yes	Yes	No	Yes	Yes	Yes	No	Yes	Yes	Yes	Good	Good	Good
Grifka et al., 2022	Yes	Yes	No	Yes	Yes	No	Yes	Yes	Yes	No	Yes	Yes	Yes	Good	Good	Good
Grimes et al., 2014	Yes	Yes	No	Yes	Yes	Yes	Yes	Yes	Yes	Yes	Yes	Yes	Yes	Good	Good	Good
Abrahamsen et al., 2018	Yes	Yes	No	Yes	Yes	No	Yes	Yes	Yes	No	Yes	Yes	Yes	Good	Fair	Good
Hahn-Goldberg et al., 2016	Yes	Yes	No	Yes	Yes	Yes	Yes	Yes	Yes	Yes	Yes	Yes	Yes	Good	Good	Good
Chen et al., 2016	Yes	Yes	No	Yes	Yes	No	Yes	Yes	Yes	No	Yes	Yes	Yes	Good	Good	Good
Hanskamp-Sebregts et al., 2019	Yes	Yes	No	Yes	Yes	Yes	Yes	Yes	Yes	Yes	Yes	Yes	Yes	Good	Good	Good
Hartwell et al., 2016	Yes	Yes	No	Yes	Yes	No	Yes	Yes	Yes	No	Yes	Yes	Yes	Good	Good	Good
Hod et al., 2020	Yes	Yes	No	Yes	Yes	No	Yes	Yes	Yes	No	Yes	Yes	Yes	Good	Good	Good
Holzer and Minder, 2011	Yes	Yes	No	Yes	Yes	No	Yes	Yes	Yes	No	Yes	Yes	Yes	Good	Good	Good
Stimpfel et al., 2019	Yes	Yes	No	Yes	Yes	No	Yes	Yes	Yes	No	Yes	Yes	Yes	Good	Good	Good
Hu et al., 2020	Yes	Yes	No	Yes	Yes	No	Yes	Yes	Yes	No	Yes	Yes	Yes	Good	Fair	Fair
Hyman et al., 2014	Yes	Yes	No	Yes	Yes	Yes	Yes	Yes	Yes	Yes	Yes	Yes	Yes	Good	Good	Good
Sturdivant and Reynolds, 2020	Yes	Yes	No	Yes	Yes	No	Yes	Yes	Yes	No	Yes	Yes	Yes	Good	Good	Good
Hardin et al., 2013	Yes	Yes	No	Yes	Yes	Yes	Yes	Yes	Yes	Yes	Yes	Yes	Yes	Good	Good	Good
Isaac et al., 2010	Yes	Yes	No	Yes	Yes	No	Yes	Yes	Yes	No	Yes	Yes	Yes	Good	Good	Good
Jacobs et al., 2007	Yes	Yes	No	Yes	Yes	Yes	Yes	Yes	Yes	Yes	Yes	Yes	Yes	Good	Good	Good
Jarvis et al., 2013	Yes	Yes	No	Yes	Yes	No	Yes	Yes	Yes	No	Yes	Yes	Yes	Good	Good	Good
Jha et al., 2008	Yes	Yes	No	Yes	Yes	No	No	No	Yes	No	Yes	Yes	Yes	Good	Fair	Fair
Burritt et al., 2007	Yes	Yes	Yes	Yes	Yes	Yes	Yes	Yes	Yes	Yes	Yes	Yes	Yes	Good	Good	Good
Kaiser et al., 2020	Yes	Yes	No	Yes	Yes	No	Yes	Yes	Yes	No	Yes	Yes	Yes	Good	Good	Good
Kang and Hasnain-Wynia, 2013	Yes	Yes	No	Yes	Yes	No	Yes	Yes	Yes	No	Yes	Yes	Yes	Good	Good	Good
Kang et al., 2020	Yes	Yes	No	Yes	Yes	No	Yes	Yes	Yes	No	Yes	Yes	Yes	Good	Good	Good
Kaya et al., 2018	Yes	Yes	No	Yes	Yes	No	Yes	Yes	Yes	No	Yes	Yes	Yes	Good	Fair	Good
Keller et al., 2014	Yes	Yes	No	Yes	Yes	No	Yes	Yes	Yes	No	Yes	Yes	Yes	Good	Good	Good
Kennedy et al., 2014	Yes	Yes	No	Yes	Yes	No	Yes	Yes	Yes	No	Yes	Yes	Yes	Good	Good	Good
Khalil 2020	Yes	Yes	Yes	Yes	Yes	Yes	Yes	Yes	Yes	Yes	Yes	Yes	Yes	Good	Good	Good
Kilpatrick et al., 2021	Yes	Yes	No	Yes	Yes	No	Yes	Yes	Yes	No	Yes	Yes	Yes	Good	Good	Good
King et al., 2017	Yes	Yes	No	Yes	Yes	Yes	Yes	Yes	Yes	Yes	Yes	Yes	Yes	Good	Good	Good
Krol et al., 2015	Yes	Yes	No	Yes	Yes	No	Yes	Yes	Yes	No	Yes	Yes	Yes	Good	Good	Good
LappÃ© et al., 2020	Yes	Yes	No	Yes	Yes	Yes	Yes	Yes	Yes	Yes	Yes	Yes	Yes	Good	Good	Good
Lawal et al., 2018	Yes	Yes	Yes	Yes	Yes	No	Yes	Yes	Yes	No	Yes	Yes	Yes	Good	Good	Good
Lee and Yom ,2007	Yes	Yes	No	Yes	Yes	No	No	No	Yes	No	Yes	Yes	Yes	Good	Fair	Fair
Lehram et al., 2010	Yes	Yes	No	Yes	Yes	No	Yes	Yes	Yes	No	Yes	Yes	Yes	Good	Good	Good
Liang et al., 2016	Yes	Yes	No	Yes	Yes	No	Yes	Yes	Yes	No	Yes	Yes	Yes	Good	Good	Good
Tzeng et al., 2011	Yes	Yes	No	Yes	Yes	No	Yes	Yes	Yes	No	Yes	Yes	Yes	Good	Good	Good
Linnander et al., 2016	Yes	Yes	No	Yes	Yes	No	Yes	Yes	Yes	No	Yes	Yes	Yes	Good	Good	Good
Liu et al., 2016	Yes	Yes	No	Yes	Yes	No	Yes	Yes	Yes	No	Yes	Yes	Yes	Good	Good	Good
Liu et al., 2020	Yes	Yes	No	Yes	Yes	No	Yes	Yes	Yes	No	Yes	Yes	Yes	Good	Good	Good
Lu and Roughead, 2011	Yes	Yes	No	Yes	Yes	No	Yes	Yes	Yes	No	Yes	Yes	Yes	Good	Fair	Good
Lyu et al., 2013	Yes	Yes	No	Yes	Yes	No	Yes	Yes	Yes	No	Yes	Yes	Yes	Good	Good	Good
Mabire et al., 2019	Yes	Yes	No	Yes	Yes	No	Yes	Yes	Yes	No	Yes	Yes	Yes	Good	Good	Good
Mache et al., 2012	Yes	Yes	No	Yes	Yes	No	Yes	Yes	Yes	No	Yes	Yes	Yes	Good	Good	Good
Manville et al., 2014	Yes	Yes	No	Yes	Yes	Yes	Yes	Yes	Yes	Yes	Yes	Yes	Yes	Good	Good	Good
Martsolf et al., 2016	Yes	Yes	No	Yes	Yes	No	Yes	Yes	Yes	No	Yes	Yes	Yes	Good	Good	Good
McCaughey et al., 2013	Yes	Yes	No	Yes	Yes	No	Yes	Yes	Yes	No	Yes	Yes	Yes	Good	Good	Good
McCaughey et al., 2020	Yes	Yes	No	Yes	Yes	No	Yes	Yes	Yes	No	Yes	Yes	Yes	Good	Good	Good
McLean et al., 2017	Yes	Yes	No	Yes	Yes	No	Yes	Yes	Yes	No	Yes	Yes	Yes	Good	Good	Good
Merel et al., 2016	Yes	Yes	No	Yes	Yes	Yes	Yes	Yes	Yes	Yes	Yes	Yes	Yes	Good	Good	Good
Min et al., 2019	Yes	Yes	No	Yes	Yes	No	Yes	Yes	Yes	No	Yes	Yes	Yes	Fair	Good	Good
Mira et al., 2013	Yes	Yes	Not reported	Yes	Yes	No	No	No	Yes	No	Yes	Yes	Yes	Fair	Fair	Fair
Mitchell 2016	Yes	Yes	No	Yes	Yes	No	Yes	Yes	Yes	No	Yes	Yes	Yes	Good	Good	Good
Monash et al., 2017	Yes	Yes	No	Yes	Yes	Yes	Yes	Yes	Yes	Yes	Yes	Yes	Yes	Good	Good	Good
Moore et al., 2009	Yes	Yes	No	Yes	Yes	No	Yes	Yes	Yes	No	Yes	Yes	Yes	Good	Good	Good
Moreira and Silva, 2015	Yes	Yes	No	Yes	Yes	No	Yes	Yes	Yes	No	Yes	Yes	Yes	Good	Good	Good
Murante et al., 2014	Yes	Yes	No	Yes	Yes	No	Yes	Yes	Yes	No	Yes	Yes	Yes	Good	Good	Good
Nahlah et al., 2019	Yes	Yes	Not reported	Yes	No	No	Yes	Yes	No	No	No	Yes	No	Poor	Poor	Poor
Nemati et al., 2020	Yes	Yes	No	Yes	Yes	No	Yes	Yes	Yes	No	No	Yes	Yes	Good	Fair	Fair
Nembhard et al., 2012	Yes	Yes	Yes	Yes	Yes	Yes	Yes	Yes	Yes	Yes	Yes	Yes	Yes	Good	Good	Good
Nembhard et al., 2015	Yes	Yes	No	Yes	Yes	No	Yes	Yes	Yes	No	Yes	Yes	Yes	Good	Good	Good
Ng et al., 2007	Yes	Yes	No	Yes	Yes	No	Yes	Yes	No	No	No	Yes	Yes	Fair	Fair	Fair
Kutney-Lee et al., 2009	Yes	Yes	No	Yes	Yes	No	Yes	Yes	Yes	No	Yes	Yes	Yes	Good	Good	Good
Oh et al., 2019	Yes	Yes	Yes	Yes	Yes	Yes	Yes	Yes	Yes	Yes	Yes	Yes	Yes	Good	Good	Good
Oâ€™Hanlon et al., 2019	Yes	Yes	Yes	Yes	Yes	Yes	Yes	Yes	Yes	Yes	Yes	Yes	Yes	Good	Good	Good
Olds et al., 2017	Yes	Yes	No	Yes	Yes	No	Yes	Yes	Yes	No	Yes	Yes	Yes	Good	Good	Good
Oâ€™Leary et al., 2008	Yes	Yes	Yes	Yes	Yes	Yes	Yes	Yes	Yes	Yes	Yes	Yes	Yes	Good	Good	Good
Oâ€™Leary et al., 2016	Yes	Yes	Yes	Yes	Yes	Yes	Yes	Yes	Yes	Yes	Yes	Yes	Yes	Good	Good	Good
Omer et al., 2011	Yes	Yes	No	Yes	Yes	No	Yes	Yes	Yes	No	Yes	Yes	Yes	Good	Good	Good
Ommen et al., 2009	Yes	Yes	Yes	Yes	Yes	No	Yes	Yes	Yes	No	Yes	Yes	Yes	Good	Good	Good
Oppel et al., 2019	Yes	Yes	Yes	Yes	Yes	Yes	Yes	Yes	Yes	Yes	Yes	Yes	Yes	Good	Good	Good
Opper et al., 2009	Yes	Yes	No	Yes	Yes	No	Yes	Yes	Yes	No	Yes	Yes	Yes	Good	Good	Good
Osunde et al., 2020	Yes	Yes	No	Yes	Yes	No	Yes	Yes	Yes	No	Yes	Yes	Yes	Good	Fair	Good
Otani et al., 2010	Yes	Yes	Yes	Yes	Yes	No	Yes	Yes	Yes	No	Yes	Yes	Yes	Good	Good	Good
Otani et al., 2011	Yes	Yes	No	Yes	Yes	No	Yes	Yes	Yes	No	Yes	Yes	Yes	Good	Good	Good
Padma et al., 2010	Yes	Yes	No	Yes	Yes	No	Yes	Yes	Yes	No	No	Yes	Yes	Fair	Fair	Fair
Panchapakesan et al., 2015	Yes	Yes	No	Yes	Yes	No	Yes	Yes	Yes	No	Yes	Yes	Yes	Good	Good	Good
Richter and Muhlestein, 2017	Yes	Yes	No	Yes	Yes	No	Yes	Yes	Yes	No	Yes	Yes	Yes	Good	Good	Good
Jubelt et al., 2014	Yes	Yes	No	Yes	Yes	No	Yes	Yes	Yes	No	Yes	Yes	Yes	Good	Good	Good
Kline et al., 2007	Yes	Yes	Yes	Yes	Yes	Yes	Yes	Yes	Yes	Yes	Yes	Yes	Yes	Good	Good	Good
Spencer et al., 2015	Yes	Yes	No	Yes	Yes	No	Yes	Yes	Yes	No	Yes	Yes	Yes	Fair	Fair	Fair
Perera and Dabney, 2020	Yes	Yes	No	Yes	Yes	No	Yes	Yes	Yes	No	Yes	Yes	Yes	Good	Good	Good
PÃ©rez and Dzubay, 2021	Yes	Yes	No	Yes	Yes	Yes	Yes	Yes	Yes	Yes	Yes	Yes	Yes	Good	Good	Good
PÃ©rotin et al., 2013	Yes	Yes	No	Yes	Yes	No	Yes	Yes	Yes	No	Yes	Yes	Yes	Good	Good	Good
PerÅ¡olja, 2018	Yes	Yes	No	Yes	Yes	No	Yes	Yes	Yes	No	Yes	Yes	Yes	Good	Good	Good
Picone et al., 2008	Yes	Yes	No	Yes	Yes	No	Yes	Yes	Yes	No	Yes	Yes	Yes	Fair	Fair	Fair
Lei and Jolibert, 2012	Yes	Yes	No	Yes	Yes	No	Yes	Yes	Yes	No	Yes	Yes	Yes	Good	Good	Good
Ahmad et al., 2011	Yes	Yes	Not reported	Yes	Yes	No	Yes	No	No	No	Yes	Yes	No	Poor	Poor	Poor
Purvis et al., 2018	Yes	Yes	No	Yes	Yes	No	Yes	Yes	Yes	No	Yes	Yes	Yes	Good	Good	Good
Rajaram et al., 2016	Yes	Yes	No	Yes	Yes	No	Yes	Yes	Yes	No	Yes	Yes	Yes	Good	Fair	Good
Jason et al., 2016	Yes	Yes	No	Yes	Yes	Yes	Yes	Yes	Yes	Yes	Yes	Yes	Yes	Good	Good	Good
Ramsay et al., 2016	Yes	Yes	No	Yes	Yes	Yes	Yes	Yes	Yes	Yes	Yes	Yes	Yes	Good	Good	Good
Real et al., 2020	Yes	Yes	No	Yes	Yes	Yes	Yes	Yes	Yes	Yes	Yes	Yes	Yes	Good	Good	Good
Roseen et al., 2017	Yes	Yes	No	Yes	Yes	Yes	Yes	Yes	Yes	Yes	Yes	Yes	Yes	Good	Good	Good
Rothman et al., 2008	Yes	Yes	No	Yes	Yes	No	Yes	Yes	Yes	No	Yes	Yes	Yes	Good	Good	Good
Rotman-Pikielny et al., 2007	Yes	Yes	No	Yes	Yes	Yes	Yes	Yes	Yes	Yes	Yes	Yes	Yes	Good	Good	Good
Sacks et al., 2015	Yes	Yes	No	Yes	Yes	No	Yes	Yes	Yes	No	Yes	Yes	Yes	Good	Good	Good
Saman et al., 2013	Yes	Yes	No	Yes	Yes	No	Yes	Yes	Yes	No	Yes	Yes	Yes	Good	Good	Good
Scheffer et al., 2018	Yes	Yes	No	Yes	Yes	Yes	Yes	Yes	Yes	Yes	Yes	Yes	Yes	Good	Good	Good
Schnipper et al., 2021	Yes	Yes	No	Yes	Yes	Yes	Yes	Yes	Yes	Yes	Yes	Yes	Yes	Good	Good	Good
Schwappach et al., 2011	Yes	Yes	No	Yes	Yes	Yes	Yes	Yes	Yes	Yes	Yes	Yes	Yes	Good	Good	Good
Schwendimann et al., 2008	Yes	Yes	No	Yes	Yes	No	Yes	Yes	Yes	No	Yes	Yes	Yes	Fair	Fair	Fair
Shahijan et al., 2015	Yes	Yes	No	Yes	Yes	No	Yes	Yes	Yes	No	Yes	Yes	Yes	Good	Fair	Good
Shen et al., 2011	Yes	Yes	No	Yes	Yes	No	Yes	Yes	Yes	No	Yes	Yes	Yes	Fair	Fair	Fair
Shin and Park, 2018	Yes	Yes	No	Yes	Yes	Yes	Yes	Yes	Yes	Yes	Yes	Yes	Yes	Good	Good	Good
Siddiqui et al., 2015	Yes	Yes	No	Yes	Yes	Yes	Yes	Yes	Yes	Yes	Yes	Yes	Yes	Fair	Good	Good
Silva et al., 2018	Yes	Yes	No	Yes	Yes	No	Yes	Yes	Yes	No	Yes	Yes	Yes	Good	Good	Good
Silvera-Tawil et al., 2021	Yes	Yes	No	Yes	Yes	Yes	Yes	Yes	Yes	Yes	Yes	Yes	Yes	Good	Good	Good
Sjetne et al., 2007	Yes	Yes	No	Yes	Yes	No	Yes	Yes	Yes	No	Yes	Yes	Yes	Good	Good	Good
Stanowski et al., 2015	Yes	Yes	No	Yes	Yes	Yes	Yes	Yes	Yes	Yes	Yes	Yes	Yes	Good	Good	Good
Steffen et al., 2009	Yes	Yes	No	Yes	Yes	No	Yes	Yes	Yes	No	Yes	Yes	Yes	Good	Fair	Fair
Stokes et al., 2021	Yes	Yes	No	Yes	Yes	Yes	Yes	Yes	Yes	Yes	Yes	Yes	Yes	Good	Good	Good
Al-Amin et al., 2018	Yes	Yes	No	Yes	Yes	Yes	Yes	Yes	Yes	No	Yes	Yes	Yes	Good	Good	Good
Swankoski et al., 2018	Yes	Yes	No	Yes	Yes	No	Yes	Yes	Yes	No	Yes	Yes	Yes	Good	Good	Good
Swiger et al., 2018	Yes	Yes	No	Yes	Yes	Yes	Yes	Yes	Yes	Yes	Yes	Yes	Yes	Good	Good	Good
Carthon et al., 2020	Yes	Yes	No	Yes	Yes	No	Yes	Yes	Yes	No	Yes	Yes	Yes	Good	Good	Good
Szyca et al., 2012	Yes	Yes	No	Yes	Yes	No	Yes	Yes	Yes	No	Yes	Yes	Yes	Good	Fair	Fair
Tevis and Kennedy, 2015	Yes	Yes	No	Yes	Yes	No	Yes	Yes	Yes	No	Yes	Yes	Yes	Good	Good	Good
Al-Amin et al., 2016	Yes	Yes	No	Yes	Yes	No	Yes	Yes	Yes	Yes	Yes	Yes	Yes	Good	Good	Good
Spaulding et al., 2018	Yes	Yes	No	Yes	Yes	No	Yes	Yes	Yes	No	Yes	Yes	Yes	Good	Good	Good
Van Gent et al., 2018	Yes	Yes	No	Yes	Yes	Yes	Yes	Yes	Yes	Yes	Yes	Yes	Yes	Good	Good	Good
DiLeo et al., 2020	Yes	Yes	No	Yes	Yes	No	Yes	Yes	Yes	No	Yes	Yes	Yes	Good	Good	Good
Mahmood et al., 2020	Yes	Yes	Yes	Yes	Yes	No	Yes	Yes	Yes	No	No	Yes	Yes	Fair	Fair	Fair
Tillmann et al., 2018	Yes	Yes	No	Yes	Yes	Yes	Yes	Yes	Yes	Yes	Yes	Yes	Yes	Good	Good	Good
Timmermans et al., 2017	Yes	Yes	No	Yes	Yes	Yes	Yes	Yes	Yes	Yes	Yes	Yes	Yes	Good	Good	Good
Trzeciak et al., 2016	Yes	Yes	No	Yes	Yes	No	Yes	Yes	Yes	No	Yes	Yes	Yes	Good	Good	Good
Tzeng and YIn, 2008	Yes	Yes	No	Yes	Yes	No	Yes	Yes	Yes	No	Yes	Yes	Yes	Good	Good	Good
Mullen et al., 2018	Yes	Yes	No	Yes	Yes	Yes	Yes	Yes	Yes	Yes	Yes	Yes	Yes	Good	Good	Good
Zhao et al., 2015	Yes	Yes	No	Yes	Yes	No	Yes	Yes	Yes	No	Yes	Yes	Yes	Good	Good	Good
Vidan et al., 2009	Yes	Yes	No	Yes	Yes	Yes	Yes	Yes	Yes	Yes	Yes	Yes	Yes	Good	Good	Good
Vink et al., 2019	Yes	Yes	No	Yes	Yes	No	Yes	Yes	Yes	No	Yes	Yes	Yes	Good	Good	Good
Wang et al., 2022	Yes	Yes	No	Yes	Yes	Yes	Yes	Yes	Yes	Yes	Yes	Yes	Yes	Good	Good	Good
Weidmer et al., 2012	Yes	Yes	No	Yes	Yes	No	Yes	Yes	Yes	No	Yes	Yes	Yes	Good	Good	Good
Wild et al., 2011	Yes	Yes	No	Yes	Yes	No	Yes	Yes	Yes	No	Yes	Yes	Yes	Fair	Fair	Fair
Wilson et al., 2017	Yes	Yes	No	Yes	Yes	Yes	Yes	Yes	Yes	Yes	Yes	Yes	Yes	Good	Good	Good
Wong et al., 2011	Yes	Yes	No	Yes	Yes	No	Yes	Yes	Yes	No	Yes	Yes	Yes	Good	Good	Good
Wray e al., 2016	Yes	Yes	No	Yes	Yes	Yes	Yes	Yes	Yes	Yes	Yes	Yes	Yes	Good	Good	Good
Yinger and Standley, 2011	Yes	Yes	No	Yes	Yes	Yes	Yes	Yes	Yes	Yes	Yes	Yes	Yes	Good	Good	Good
You et al., 2013	Yes	Yes	No	Yes	Yes	No	Yes	Yes	Yes	No	Yes	Yes	Yes	Good	Good	Good
Zarei et al., 2015	Yes	Yes	No	Yes	Yes	No	Yes	Yes	Yes	No	Yes	Yes	Yes	Fair	Fair	Fair
Zhi et al., 2021	Yes	Yes	No	Yes	Yes	No	Yes	Yes	Yes	No	Yes	Yes	Yes	Good	Good	Good
Zhu et al., 2018	Yes	Yes	No	Yes	Yes	Yes	Yes	Yes	Yes	Yes	Yes	Yes	Yes	Good	Good	Good
Zhu et al., 2022	Yes	Yes	No	Yes	Yes	Yes	Yes	Yes	Yes	Yes	Yes	Yes	Yes	Good	Good	Good
Zineldin, 2015	Yes	Yes	No	Yes	Yes	No	Yes	Yes	Yes	No	Yes	No	Yes	Fair	Fair	Fair
