# Supplementary material for: Towards a Quality Care Climate Perspective: A Systematic Review of Associations Among Patient Experience, Patient Outcomes, and Organisational Climate Factors in Hospitals
Source: Int J Environ Res Public Health. 2026 Feb 20;23(2):268. doi: 10.3390/ijerph23020268 (PMC12940218; doi:10.3390/ijerph23020268)
Supplement: Supplementary file 1 [file ijerph-23-00268-s001.zip › Supplementary F. Table S4 Studies and extracted data.xlsx]

## Sheet: ConfigurableReport (2)
Table S4: Studies and extracted data.
Author(s), Year, and Reference number in text	Main Purpose	Main variables	Context/location	Theoretical /conceptual framework	Design	Sampling	Analytical approach	Main outcomes
13. Oppel and Mohr (2020)	To investigate the mediating role of nurses' civility towards patients between nurses' civility climate and patient experience outcomes (overall hospital rating, willingness to return, intent to recommend).	Patient outcomes (overall hospital ratings, willingness to return, intent to recommend). Civility climate Civility towards patients	USA	self-developed	Quantitative- Cross-sectional survey	Secondary source	Multilevel modelling	A positive association between civility climate and civility toward patients. Direct effects of civility climate on overall hospital rating, intent to recommend, and willingness to return. An indirect effect mediated by civility toward patients.
33. Adams et al. (2016)	To assess the relationship between patient satisfaction and perceptions of primary care physician-hospital team communication	Patient satisfaction Primary care physician (PCP) hospital team	USA	NA	Mixed method, cross-sectional	Primary sources: interviews (pre and post discharge), surveys	Non-parametric tests (Kruskal-Wallis and chi-square)	Patients perception of communication was positively and significantly associated with patient satisfaction.
38. Beauvais et al. (2021)	assesses the association between age of hospital infrastructure and value-based purchasing outcomes.	average age of plant efficiency and cost reduction clinical care patient and caregiver-centred experience patient safety	USA	Donabedian framework Evidenced-based design	Quantitative, cross-sectional	Secondary source, hospitals as unit of measurements	multivariate regression	Hospitals within the lowest quartile of average age (newer) of plant had higher performance score than those with age of plant in the fourth quartile (older). Significant results were found between age of plant and clinical care and patient experience. Non-significant findings for the patient safety and efficiency. Hospitals with higher building asset accumulated depreciation per bed in service w…
145. Barnali and Basu, 2020	To assess the relationship between service quality dimensions and patient satisfaction	Service quality (overall quality, responsiveness, information, cleanliness, infrastructure) patient satisfaction	India	na	cross-sectional	primary source, patient survey	EFA, Regression, ANOVA	Positive relationship between dimensions of service quality (responsiveness, cleanliness and infrastructure) with patient satisfaction, with the exception of information.
31. Abor (2016)	examine effects of healthcare governance on patients perception of service quality	healthcare governance patient perception of service quality	Ghana	SERVQUAL model	quantitative, cross-sectional	Primary: patient surveys Secondary source: hospital board structure	Multiple regression	Hospitals with smaller board size, separate roles of the CEO and board chair, more female board representation, and those that hold frequent board meetings are likely to provide better quality of healthcare. Not-for-profit mission and profit-making private hospitals deliver better service quality compared to public hospitals.
89. Aboshaiqah et al. (2016)	Compare patientsâ€™ assessment of quality of care in public tertiary hospitals based on status of accreditation	Patients' perception of service quality Accreditation status of public hospitals	Saudi Arabia	NA	Quantitative, cross-sectional	Primary source: surveys	Spearman rank correlation, Mann-Whitney U	Patients in accredited public tertiary hospitals perceive higher overall quality of care than those in non-accredited hospitals.
32. AbuDagga	To examine patient, hospital and community characteristics in predicting inpatient experience with care	age, gender, education, race, health status of patients, health insurance, ownership status of hospital, teaching status, payer mix, nurse staffing intensity, occupancy rate, resources directed to patient care, per-capita income, percentage of minority population, etc.	USA	NA	cross-sectional	Secondary sources, surveys	Multilevel modelling	Sex, age, education, health status, and service line of patients explained 10.95% variation at the patient level. Teaching status, registered-nurse staffing intensity, and resources directed to patient care accounted 34.12% variation at the hospital level. Hospital competition, teaching hospitals, per-capita income, and percentage of minority population accounted for 99.33% variation of patient e…
45. Addo et al. (2021)	To validate and propose adjustments to the Patient Experience Questionnaire (PEQ)	patient experiences dimensions patient satisfaction health benefits health level	Norway	NA	cross-sectional	Secondary source, survey	Confirmatory factor analysis, regression	Proposed model with second-order factor Significant relationships between patient experience dimensions and patient satisfaction, health benefits and health level
34. Aga et al. (2021)	To assess the relationship between patient satisfaction and health/hospital factors	patient satisfaction admission ward privacy service fee monthly income occupation gender	Ethiopia	NA	cross-sectional	Primary source, survey	multivariate analysis	Admission ward and privacy were significantly associated with patient satisfaction.
41. Aiken et al. (2018)	To explore the extent to which changes in hospital work environments influenced indicators of patient safety.	global measures and rating patient safety indicators work environment rating (nurse satisfaction, burnout, task structure)	USA	NA	quantitative, panel data, surveys	Primary source: nurse and patient surveys Secondary source: patient surveys	analysis of change, ANOVA, ScheffÃ©â€™s tests	Hospitals that recorded significant improvements in clinical care environments recorded improved patient safety indicators. Increases in percentages of patients rating, and in percentages of nurses reporting excellent quality of care.
146. Aiken et al. (2018)	To demonstrate the relationships between patient perceptions of hospital care and confidence in nurses and doctors, nurse staffing levels and hospital work environments.	patient perception of care patient rating of hospital nursing care confidence in nurses and doctors	England	NA	quantitative cross-sectional observational	Secondary sources, nurse and patient surveys	OLS regression, logistic regression	Patientsâ€™ perceptions of care were negatively and significantly related to lack of confidence in either nurses or doctors as well as increased nursing care misses. Types of missed care was also negatively related to care ratings, medications completely explained, better work environments, and positively associated with higher patient-to-nurse ratios.
48. Alhusban and Abualrub (2009)	To assess the levels of patient experiences and patient satisfaction and factors that relate to them	patient experiences patient satisfaction hospital wards hospital settings patient demographics	Jordan	NA	cross-sectional	Primary source, survey	ANOVA	Significant differences were seen patient satisfaction and patient experiences based on hospital wards as well as type of hospitals (semi-private and public).
147. Al-Refaie, 2013	To assess the relationship between patients' perceptions of hospital factors and patient outcomes	hospital performance hospital stay hospital facilities interaction with patients service quality patient security culture patient satisfaction revisit intention	Jordan	self-developed	cross-sectional	primary source, patient survey	SEM	Positive relationship between hospital stay and outcomes. Positive relationship between interaction with hospital staff and outcomes (patient satisfaction and intention to revisit). Positive relationship between service quality and outcomes. Positive relationship between hospital facilities and outcomes. No significant relationship between hospital performance and outcomes.
Amin and Nasharuddin (2013)	To assess the effect of hospital service quality on patient satisfaction and behavioural intention	service quality dimensions (admission, medical service, overall service, discharge and social responsibility) patient satisfaction behavioural intention	Malaysia	NA	cross-sectional	Primary source, survey	CFA, SEM	Positive, significant relationships between hospital service quality, patient satisfaction and behavioural intentions. Higher levels of hospital service quality dimensions can result in higher levels of patient satisfaction and behavioural intentions.
124. Andaleeb et al. (2007)	To assess the effects of health factors on patient satisfaction across different health care services	Patient satisfaction Reliability Responsiveness Assurance Tangibles Communication Empathy Process features Cost Access	Bangladesh	SERVQUAL framework	cross-sectional	Primary source, surveys	PCA multiple regression	doctor service orientations, nurse service orientation and tangibles predicted patient satisfaction positively and significantly. Significant and positive relationships were also recorded for service quality dimensions (doctor service orientations, nurse service orientation and tangibles, procedures, and treatment cost) and patient satisfaction for the split samples of private (local and foreign)…
42. Andrade et al. (2013)	to assess the relationship between objective environmental quality and patient satisfaction, mediated by perceptions of physical and social environment and moderated by patient status	patient satisfaction objective physical environment perceptions of physical environment patient status	Portugal	NA	cross-sectional	primary source, survey	SEM	Objective environmental quality relates positively and significantly with satisfaction through perceptions of environmental quality Patientsâ€™ status is a significant moderator. Perception of quality of the social environment mediates the relationship between objective environmental quality and satisfaction for inpatients.
148. Aoki et al., 2020	To develop and validate a Japanese version of the HCAHPS.	HCAHPS patient experiences measure	Japan	NA	multicentre cross-sectional	Primary source, survey	CFA, Pearson correlation	CFA ascertained validity and reliability of the measure HCAHPS dimensions correlated positively and significantly with overall hospital rating.
149. Arab et al., 2012	Ascertain patient perception of hospital service quality and it relationship with patient loyalty	Service quality patients perceptions patient loyalty	Iran	NA	cross-sectional	Primary source, survey	EFA, regression	Service quality dimensions of costing, process quality, interaction quality and environment quality were significantly and positively related to patientâ€™s loyalty in the private hospitals.
51. Arntson et al., 2021	To evaluate changes in hospital acquired conditions and 30-day mortality after the introduction of the hospital acquired infection reduction program and the Affordable Care Act.	hospital acquired condition 30 day mortality affordable care HAC reduction programe	USA	NA	longitudinal, interrupted time series	secondary source, patient surveys, data on hospital characteristics	interrupted-time series analysis to test for changes in HACs before and after the HACRP.	Patients experiences of HACs declined after the ACA was passed and declined further after the HACRP announcement. Adjusted 30-day mortality was 3.69 (95% CI, 3.64 to 3.74) in the pre-ACA period among patients receiving surgery. 30 day mortality continued to decline after the ACA but was flat after the HACRP.
46. Asagbra, et al., 2019	To explore the relationship between the number of patient engagement functionalities through health information technology (HIT) by hospitals and the hospitalsâ€™ quality of care.	HIT patient engagement functionalities patient satisfaction other objective outcomes	USA	Donabedian	panel, longitudinal	Secondary sources, hospital data, patient surveys	fixed effects panel data analysis	Significant positive relationship between the number of patient engagement functionalities and patient satisfaction. Number of functionalities also related negatively with 30-day readmission rates for myocardial infarction, heart failure, and pneumonia.
52. Ashana, et al., 2021	To determine whether patients admitted by holdover teams experience worse outcomes than those who are not.	Holdover teams: nighttime teams admit patients and transfer their care to daytime teams who provide ongoing care. In Nonholdover teams: responsible for both admitting patients and providing ongoing care. length of stay transfer to ICU hospital mortality 30 days readmission discharge	USA		retrospective cohort study	secondary sources, patient records, hospital records, single center analysis	generalised linear mixed effects	64% of encounters were admitted by a holdover team. Outcomes were similar between study groups, except the LOS, which was 5.5 hours longer for holdover encounters in unadjusted analyses but not significantly different in adjusted analyses. Holdover encounters were not associated with worse patient safety outcomes.
150. Asmaryadi, et al., 2020	To determine effects of patient experience and hospital image on patient loyalty through patient satisfaction	patient experience patient satisfaction patient loyalty hospital image	Indonesia	NA	cross-sectional	primary source, patient survey	path analysis	Patient experience and hospital image related positively with patient satisfaction, hospital image affected patient satisfaction Patient experience and hospital image indirectly influenced patient loyalty through patient satisfaction positively.
88. Charalambous eta l., 2018	to assess factors that influence patient satisfaction and differences between private and public hospitals	patient satisfaction quality patient experience and perceptions public and private hospitals	Cyprus	NA	cross-sectional	primary source, patient survey	Pearson correlation, chi-square	patients in private hospitals recorded better satisfaction than those in public hospitals patient satisfaction correlates positively with experiences and expectations
151. Auerbach et al., 2016	To determine factors associated with preventability of readmissions.	readmission preventability	USA	NA	cohort	primary sources: patient and physician surveys, physician case studies secondary sources: hospital documents	bivariable statistics, multivariable models, and baseline risk factor prevalence and adjusted odds ratios (aORs)	Factors most strongly associated with potential preventability included discharge of patients too soon, lack of discussions about care goals among patients with serious illnesses, emergency department decision making regarding the readmission, and failure to relay important information to outpatient health care professionals.
64. Bachnick et al., 2018	to explore the associations of patient centered care with nurse work environment factors and implicit rationing of nursing care.	patient perceptions of care perceived staï¬ƒng and resource adequacy adjusted staï¬ƒng leadership ability level of implicit rationing of nursing care.	Switzerland	self-developed	multicenter cross-sectional	primary source, patient surveys	generalised linear mixed model	Higher staï¬ƒng and resource adequacy was associated with higher levels of patient-centered care. Higher leadership ratings were associated with suï¬ƒcient information and adapted treatment and care. Higher levels of implicit rationing of nursing care were associated with lower levels of patient-centered care.
128. Bacon et al., 2009	to assess the influence of hospital characteristics, nursing unit characteristics and patient characteristics on patients perception of symptom management	patient perception of symptom management hospital, unit and patient characteristics	USA	Structural Contingency Theory (SCT)	multicenter cross-sectional	secondary source, patient and nurse surveys	SEM	Better work conditions on the unit (nursesâ€™ autonomy, participation in decision-making, and collaboration with other disciplines, that is, relational coordination) signiï¬cantly contributed to patientsâ€™ perceptions of better symptom management.
152. Baek and Shin , 2021	To examine the relationship between patient experience, patient safety knowledge, and patient safety perception	patient experience patient safety knowledge patient safety perception	Korea	NA	cross-sectional	primary source, online patient survey	ANOVA, hierarchical regression	Significant positive correlation between patient experience and patient safety perception. Patient safety knowledge significantly moderated the relationship between patient experience and patient safety perception. Among the sub-factors of the patient experience, doctors and the hospital environment significantly and positively related to patient safety perception.
53. Beaulieu et al., 2020	To compare changes in performance on process, outcome, and patient-experience measures among hospitals acquired by another hospital or system with changes in performance among other hospitals in the same states that did not have a change in ownership from 2009 through 2013.	mergers and acquisitions patient experience other objective patient outcomes	USA	NA	longitudinal, panel	secondary source, hospital level data, patient surveys	difference-in-difference analysis, regression	Hospital acquisition was associated with modestly worse patient experiences. No significant changes regarding readmission or mortality rates. Results on process measures of quality were not conclusive.
65. Beauvais et al., 2020	To assess the relationship between hospital pricing, measured by the charge-to-cost ratio, and hospital quality performance, measured by the Value Based Purchasing Total Performance Score (TPS) and its dimensions.	hospital pricing costs incurred value based performance score	USA	NA	cross-sectional	secondary source, hospital level data	multivariate regression	Hospital pricing is signiï¬cantly and negatively associated with Total Performance Score, Patient Experience, and the Eï¬ƒciency and Cost Reduction domains. A small statistically signiï¬cant positive association is shown in the Clinical Care domain. In medicine, higher pricing compared to cost does not necessarily mean better performance and, might indicate the opposite.
47. Belasen et al., 2021	To assess how characteristics of the community in which a hospital serves and hospital quality differentially relate to patientsâ€™ experiences.	hospital quality patient experience hospital community characteristics	USA	NA	cross-sectional	secondary source, hospital level data	Finite mixture model, regression	Low-rated hospitals with more variability in their HCAHPS responses were more likely to face worse patient experiences due to COVID-19 than high-rated hospitals.
54. Bentler et al., 2014	To assess the association of longitudinal and interpersonal Continuity of Care with use of emergency department, hospitalization, and mortality.	continuity of care emergency department use hospitalization mortality	USA	NA	longitudinal	secondary sources, patient surveys and records, hospital data	Multivariable proportional hazard models	Patient-reported continuity was associated with reduced emergency department use, preventable hospitalization, and mortality. Most longitudinal claims-based measures were not associated with reduced utilization or mortality.
43. Bergholt et al., 2021	To investigated the association between first-time hospital accreditation and patient experiences in a before and after study	patients' experience of support from health-care professionals information patient involvement in decisions hospital accreditation	Faroe Islands	NA	longitudinal, intervention	primary source: patient surveys before and after accreditation secondary source: hospital accreditation status	before and after analysis of mean difference, mixed effects linear regression	Hospitalized patients reported and experienced significantly greater support from health professionals, information and more involvement in decision-making after accreditation.
84. Attebery et al., 2020	to examine the relationship between hospital mergers and different HCAHPS ratings	hospital mergers overall patient rating physician communication nurse communication staff responsiveness	USA	self-developed	retrospective, quasi-experimental, longitudinal	secondary sources, hospital characteristics, patient surveys	difference-in-difference analysis to compare changes in HCAHPS between mergers and nonmergers	Significant associations between hospitals that experienced a merger and slower growth in HCAHPS scores for two domains (overall rating and nurse communication) compared to matching hospitals that did not experience merger.
50. Rathert et al., 2011	To test the mediating role of patient safety as service quality lapses in the patient experience-patient satisfaction relationship	patient perception of quality patient safety perceptions patient satisfaction	USA	Attribution theory, self developed conceptual	cross-sectional	primary source, patient surveys, 3 different samples-hospitals	multiple regression	perception of service quality related positively with satisfaction in all three hospitals. In hospital 1, patient safety perceptions partially mediated the relationship between perception of service quality and satisfaction but fully mediated the relationship in Hospitals 2 and 3.
153. Bilimoria et al., 2017	To estimate associations between state-speciï¬c malpractice environment measures and measures of hospital quality such as processes of care, 30-day mortality and readmission, and patient experience	state-speciï¬c malpractice environment measures hospital quality measures	USA	NA	cross-sectional	secondary source, hospital records, patient surveys	hierarchical regression	Malpractice Geographic Practice Cost Index was negatively associated with 30-day mortality measures but positively associated with 30-day readmission measures. Different measures of malpractice risk were also negatively associated with patient experience.
4. Bjertnaes et al., 2012	to assess effects of patient-reported experiences and fulfilment of expectations on overall satisfaction	patient satisfaction patient-reported experiences fulfilment of patient expectations	Norway	Donabedian framework	cross-sectional	primary source, patient surveys	multivariate regression, multilevel modeling	Patient satisfaction was positively predicted by patient-reported experiences such as with the nursing services, experiences with doctor services and perceived incorrect treatment as well as by fulï¬lment of patient expectations.
154. Bjertnaes et al., 2013	to test the data quality and reliability of the Patient-Reported Incident in Hospital Instrument (PRIH-I).	the Patient-Reported Incident in Hospital Instrument (PRIH-I). perceived incorrect treatment	Norway	NA	cross-sectional	primary source, patient survey	test-retest reliability, multivariate linear regression, multilevel	Most of the dimensions in the instrument significantly predicted perceived incorrect treatment with negative experiences relating positively with perceived incorrect treatment
57. Bjertnaes et al., 2015	to test the association between the rates of patient-reported incidents and patient harm	patient-reported incidents patient harm	Norway	NA	cross-sectional	primary source: patient survey secondary: patient harm records	correlation analysis	patient-reported incidents were positively correlated with patient harm events
155. Blay et al., 2017	to explore the association between intra-hospital transfers and adverse outcomes.	ward transfers bed transfers fall with injury wound infection medication errors	Australia	NA	cross-sectional	secondary source, administrative data for a hospital	logistic regression	Each bed or ward transfer was associated with increased odds for falls with injury and wound infections
156. Bleich et al., 2009	To explore determinants of peopleâ€™s satisfaction with the health-care system beyond their experience as patients.	patient satisfaction patient experiences patient expectations health status type of care	21 European countries	NA	cross-sectional, multiple countries	secondary source, survey	additive OLS, residual analysis	Patient experience was significantly and positively associated with satisfaction with the health-care system. Patient expectations, health status, type of care, and immunization coverage also predicted satisfaction significantly. The unexplained portion of satisfaction with the health-care system may be accounted for by broader societal factors.
49. Brener et al., 2016	To determine whether photographs of a patientâ€™s providers using the Faces of All Clinically Engaged Staff (FACES) instrument would increase recognition of the healthcare team, improve the perception of teamwork, and enhance patient satisfaction.	FACES instrument recognition of the healthcare team perception of teamwork patient satisfaction.	USA	NA	single- centre cluster randomised controlled	primary source, patient experiment	chi-square, logistic regression	The intervention group recognised more provider names, faces and roles than controls and they more strongly agreed with statements that healthcare providers communicated frequently and effectively with each other, and worked well together. The intervention group also rated satisfaction with hospital experience higher than the control group.
157. Burston et al., 2015	To assess the relationship between the implementation of a transforming care initiative and patient outcomes (inpatient falls and hospital acquired pressure ulcers).	transforming care initiatives inpatient falls hospital acquired pressure ulcer	Australia	NA	time series, longitudinal, cohort	primary source, observations, two surgical units	time series analysis, statistical process control	Some improvement in patient falls after implementation. The implementation of a transforming care could influence variations of falls and pressure ulcers in the units.
158. Carter and Silverman (2016)	To determine the extent to which dimensions of patient care affect overall satisfaction scores and reimbursement.	patient care experience patient satisfaction value based purchasing	USA	NA	cross-sectional	secondary source, hospital data, patient surveys	stepwise regression, pareto analysis	Patient experience dimensions related positively with satisfaction Nurse communications accounted for the greatest variance in patient satisfaction
125. Chaabouni and Abednnadher, 2014	to assess the relationship between patient perception of healthcare quality, patient satisfaction, and behavioural intentions	service quality patient satisfaction patient perception behavioural intentions	Tunisia	SERVQUAL framework	cross-sectional	primary source, patient surveys	SEM	service quality predicts satisfaction and behaviour intentions positively satisfaction predicts behavioural intentions (trust) positively
63. Chae et al., 2021	to compare satisfaction of hospitalist patients with non-hospitalist patients.	patient satisfaction hospitalist patients non-hospitalist patients	South Korea	NA	cross-sectional, case-control	primary source, patient survey	multivariate logistic and linear regression	Higher satisfaction was recorded for hospitalist patients compared to non-hospitalist patients owing to better accessibility to physicians as well as better explanations on the condition and care plans.
132. Chakraborty and Church (2020)	to investigate similarity between social media ratings of satisfaction on Yelp and HCAHPS surveys	hospital satisfaction rating on Yelp HCAHPS overall hospital quality	USA	NA	cross-sectional	secondary sources, patient reviews on social media, patient surveys	Spearman Rho, OLS	Satisfaction ratings on Yelp predicts HCAHPS and overall quality positively and significantly.
159. Chakraborty and Church, 2021	To ascertain the value of open-ended narrative patient reviews on social media for predicting aspects of hospital patient satisfaction.	Health-care team communication health-care team action orientation patient hospital room environment patient hospital satisfaction	USA	Voice of the customer- quality management	mixed method, cross-sectional	secondary source, Yelp reviews and ratings	content analysis, negative binomial regression	Positive associations of health-care team communication, health-care team action orientation and patient hospital room environment with patient satisfaction.
68. Chan et al., 2015	To assess the effect of a care transition intervention on patient experiences of elderly multilingual population of patients hospitalized at a safety-net hospital. the intervention mainly involved education and support pre and post discharge on issues such as medication.	Care transition intervention Support from Hospitalization to Home for Elders (SHHE) HCAHPS safety net hospitals	USA	NA	RCT, experiment, intervention	primary source, patient treatment and control groups	chi-square tests	No significant changes or difference between intervention and control groups with regard to HCAHPS.
61. Chatterjee et al., 2012	to compare scores of patient experiences between safety net and non-safety net hospitals	Patient experiences safety-net hospitals non-safety net hospitals	USA	NA	cross-sectional	secondary sources, hospital level data, patient surveys	chi-square tests, ANOVA, bivariate analysis, multivariate GLM	Compared to non-safety net hospitals, safety-net hospitals had lower performance on almost all measures of patient experience (overall hospital rating, discharge information, communication etc.)
55. Chen et al., 2013	to examine the relationship between hospitalist staffing care and patientsâ€™ experiences and satisfaction with their care. "Hospitalists are deï¬ned as those general internists (providers in general practice or internal medicine) who had 5 evaluation and management (E&M) billings (in a 5% sample of Medicare beneï¬ciaries) in 2009 and generated >90% of their claims from the care of hospitalized…	patient satisfaction patient experience- HCAHPS hospitalist staffing non-hospitalist staffing/mixed staffing hospitals	USA	NA	cross-sectional	secondary sources, hospital data, patient surveys	bivariate analysis, chi-square tests, logistic and linear regression	Hospitalist hospitals recorded better performance on patient satisfaction than â€œmixedâ€ or â€œnon-hospitalistâ€ hospitals. They also performed better in 6 domains of care compared with mixed or non-hospitalist hospitals. Hospitalist care was however not associated significantly with 2 domains of care: cleanliness of room and communication with physician.
160. Chen et al., 2022	To assess relationship between patient experience with nursing care and patient satisfaction with overall hospital services.	patient experience with care patient satisfaction	China	NA	cross-sectional	primary source, patient survey	multiple regression	Patient experience with nursing care related positively with overall patient satisfaction was observed even after adjusting for six sociodemographic and three disease- related factors.
35. Choi et al., 2021	To investigate the influence of patient-centeredness on patient safety perception	patient centered care and factors patient safety perception and factors	South Korea	NA	cross-sectional	primary source, patient survey	multiple linear regression	Patient-centered care had a positive influence on patient safety perception. Subfactors of patient safety perception such as the medical teamâ€™s activities to ensure safety and patient safety practice were influenced positively by the general treatment process and overall evaluation of patient-centeredness.
Chumbler et al., 2016	to examine older adult inpatientsâ€™ perceptions of care experiences and their associations with their overall satisfaction.	patient experiences- HCAHPS patient satisfaction gender differences	USA	NA	cross-sectional	primary source, patient surveys	multilevel modeling	all HCAHPS dimensions of patient experiences related positively with satisfaction. Female patients recorded more positive global evaluations than male patients. Communication With Doctors was more influential for males while communication With Nurses was more influential for female patients.
161. Clark et al., 2007	to examine relationship between a state's supply of registered nurses and patient satisfaction	supply of registered nurses patient satisfaction	USA	NA	cross-sectional	secondary source, registered nurse data on states, patient surveys, hospital records	Pearson correlation	Significant, positive relationship between a stateâ€™s supply of registered nurses and patientsâ€™ evaluations of their care experiences
37. Pottenger et al., 2016	To assess the extent to which the Comprehensive Unit-based Safety Program (CUSP) teams intervention could enhance patient experience by improving care transitions and discharge processes. CUSP teams are geared towards improving safety by identifying and mitigating hazards by training staff adequately.	patient satisfaction- HCAHPS patient safety CUSP teams	USA	NA	intervention study	primary and secondary source, staff training, patient surveys	pre and post intervention score analysis of patient experiences	Top score percentages by patients increased from preintervention to postintervention for overall hospital rating, or recommending the hospital, discharge information domain and for the care transitions domain. CUSP teams enhanced patient experience.
36. Fryers et al., 2012	to develop a new model/approach to patient experience to enhance quality, safety and satisfaction of patients. Care Coordinated Team (CCT) model "The CCT model is based on inter-professional teamwork and a proï¬cient level of coordination among team members. Both core team and extended teams are identiï¬ed in the model. Core team members typically include registered nurses, registered practical…	patient experience CCT model patient satisfaction patient safety quality	Canada	self-developed- CCT model	intervention	primary source, patient surveys and interviews	pre and post intervention score analysis	CCT model of patient experience significantly improves bedside care, safety outcomes, quality and patient satisfaction
56. Delhy et al., 2021	to explore the impact of nurse assistants and registered nurses on patient satisfaction measures	patient satisfaction- HCAHPS nurse assistants registered nurses	USA	self-developed	longitudinal	secondary source, hospital data, patient surveys	multiple regression, multilevel modeling, production function, marginal impact curves	Registered nurses are more impactful on patient satisfaction than nurse assistants. Nurse assistants are more under-deployed staffing category. When minimal hours thresholds are met, nurse assistants have a comparative advantage in improving scores in the housekeeping and patient support domains.
127. Diana et al., 2019	to assess the impact of accountable care organisations on patient experience scores of hospitals	patient experience ACO hospitals	USA	contingency theory	longitudinal	secondary sources, hospital records, patient surveys	multilevel modeling, difference-in-difference analysis	Generally, hospitals participating in Pioneer ACOs had significant improvements in nursing communication and doctor communication. Subgroup analysis of hospitals also showed that ACO hospitals recorded better patient experiences
93. Kutney-Lee et al., 2014	to compare patient perceptions of care between Catholic hospitals and non-Catholic hospitals in a national hospital sample. "The Catholic Church owns or oversees the nationâ€™s largest group of not-for-profit health care sponsors, systems, and facilities, comprising nearly 12.4% of hospitals in the United States."	patient experience- HCAHPS Catholic and non-Catholic hospitals	USA	Donabedian framework	cross-sectional	secondary sources, hospital data, patient surveys	logistic regression, OLS regression	Patients treated in both Catholic and non-Catholic hospitals had similar ratings of their hospital experience. Catholic hospitals had a very slight and minimal advantage above their non-Catholic counterparts on nurse communication, receipt of discharge information, quietness of the room at night, overall rating, and recommendation of the hospital.
162. Menendez and Ring, 2015	to assess the correlation between preliminary Hospital Acquired Condition scores and patients' perspectives of care	Hospital acquired conditions patient experiences- HCAHPS	USA	NA	cross-sectional	secondary sources, hospital data, patient surveys	independent samples t-test, Pearson,	Lower HAC scores indicating higher quality was modestly but positively associated with a better patient experience.
79. Dobrzykowski et al., 2015	To test the relationship between innovation orientation and patient satisfaction through knowledge-sharing routines and complementary capabilities as well as the moderating role of physician employment.	innovation orientation patient satisfaction knowledge-sharing routines (physician partnering and customer relationship management) complementary capabilities (hospital responsiveness) high and low levels of employed physicians.	USA	Relational Resource Based View (RRBV)	cross-sectional	primary source: hospital executive surveys secondary source: patient survey	SEM	hospital responsiveness and customer relationship management related positively with patient satisfaction. Hospitals with high levels of employed physicians enhance relationship between innovation orientation and patient satisfaction through customer relationship management programs and hospital responsiveness
39. McFarland et al., 2017	to understand how hospital level factors influence patient experiences and satisfaction	hospital size patient satisfaction patient experience- HCAHPS	USA	NA	cross-sectional	secondary source, patient surveys, hospital factors	multivariate regression	Larger hospitals scored lower on patient satisfaction. Hospital size was most strongly associated with worse experiences on receiving help as soon as needed, room and bathroom cleanliness, and doctor communication. Larger hospitals however scored better on nurse communication.
163. Doubova et al., 2019	To examine the association between user experience and satisfaction with specialty consultations and surgical care	patient experience satisfaction hospital characteristics	Mexico	NA	cross-sectional	secondary source, patient surveys	bivariate, chi-square tests, double-weighted poisson regression, multilevel modeling	Patient experiences and satisfaction was positively related to shorter waiting times, health provider courtesy, good communication, clinical examination, hospital cleanliness, surgery without prior postponement(s) and surgery without complications.
108. Dunn et al., 2017	To assess the effectiveness of bedside interdisciplinary rounds in decreasing length of stay (LOS) and complications.	bedside care rounds length of stay (LOS) patient safety clinical deterioration factors Intervention: A bedside model (mobile interdisciplinary care rounds [MICRO])	USA	NA	RCT, intervention, experiment	primary source, treatment and control groups	pre and post intervention assessments, chi-square tests, multivariate regression, logistic regression	No significant difference in LOS or clinical deterioration for both groups. LOS was reduced for patients in intervention group after more days. Patient safety climate scored higher among nurses and hospitalists after implementation of the MICRO model.
164. Durant 2021	To assess the relationship between patient-reported room cleanliness and hospital-acquired C. difï¬cile infection (HA-CDI).	patient-reported cleanliness HCAHPS hospital-acquired C. difï¬cile infection (HA-CDI)	USA	NA	longitudinal, time series	secondary sources, hospital level data, patient surveys	time series, random effects regression	A higher percentage room cleanliness perceived by patients was associated with lower rates of HA-CDI.
113. Eamranond et al., 2019	to assess the effects of implementing an interprofessional, multitiered lean daily management (LDM) on hospital safety.	interprofessional, multitiered lean daily management (LDM) hospital safety	USA	NA	intervention, case study	primary source, hospital experiment	pre and post intervention analysis, t-tests	LDM implementation was associated with decreased serious safety events (SSEs), no reportable central line-associated blood stream infection (CLABSI) or catheter-associated urinary tract infection (CAUTI), hospital-acquired pressure injuries, falls with injury and length of stay. Targets for hand hygiene and patient experience also improved toward targets.
165. Edvardsson et al., 2016	To explore the relationship between patient ratings of perceived caring and person-centredness, and perceived nursing care quality.	patient-centredness perceived care rating perceived nursing quality	Australia	NA	cross-sectional	primary source, patient survey	Pearson correlation, regression	Patients' perceived caring behaviours of staff and patient-centredness in wards related positively with nursing care quality. The most significant predictors of perceived nursing quality were knowledgeable and communicable staff, timeliness of assistance and environmental support.
166. Lee et al., 2018	to examine the effects of the treatmentâ€beforeâ€deposit policy on patients' trust in physicians through patients' perceived service quality.	treatment before deposit trust in physicians perceived service quality	China	NA	cross-sectional	primary sources, patient surveys	regression, mediation analysis	Treatmentâ€beforeâ€deposit policy predicted perceived service quality and higher trust in physicians positively. Perceived service quality fully mediated patients benefitting from the policy and trust in physicians.
167. Ernawaty et al., 2020	to examine the relationship between hospital service quality and patient satisfaction.	hospital service quality patient satisfaction	Indonesia	NA	cross-sectional	primary source, patient survey	multiple linear regression	hospital service quality predicted patient safety positively. The most influential dimensions of hospital service quality were time to wait for the services during hospitalization, patient's impression of service, doctor's attitude, ambience or condition of patientsâ€™ room, nurse's expertise and doctor's behaviour.
168. Craig et al., 2015	To assess the moderating influence of patientâ€™s perceived pain control on the relationships between four attributes (nursing, physician, staff, and environment) and patient satisfaction.	perceived pain control patient satisfaction patient experiences with care HCAHPS	USA	NA	cross-sectional	secondary source, patient surveys	multiple regression	Regardless of the level of perceived pain control, nursing care predicted patient satisfaction best. the influence of physician, staff, and environment on patient satisfaction were also moderated by pain control.
44. Mazurenko et al., 2019	To examine the perceptions of clinicians and managers on patient safety climate and its relationship with patient satisfaction	patient safety climate patient satisfaction HCAHPS	USA	self-developed	cross-sectional	secondary sources, patient surveys, staff surveys	multilevel regression, OLS	Patient satisfaction positively related to high patient safety climate perceptions of managers and clinicians, controlling for hospital and market-level characteristics. Manager and clinician perception agreement on high levels of communication openness, feedback and communication about errors, and teamwork across units related positively with patient satisfaction.
169. Fatima et al., 2018	to assess the relationships between hospital service quality and patient satisfaction and loyalty	perceived health service quality patient satisfaction patient loyalty	Pakistan	self developed	cross-sectional	primary source, patient surveys	regression, mediation	Perceived quality of healthcare services relates positively with satisfaction and loyalty among patients. Patient satisfaction mediates the relationships among healthcare service quality aspects (i.e. physical environment, customer-friendly environment, responsiveness, communication, privacy and safety) and patient loyalty.
170. Figueroa et al., 2018	To assess the association between hospital care coordination and transition strategies, and patient experiences and satisfaction.	care coordination transition strategies patient experiences- HCAHPS	USA	NA	cross-sectional	primary source: hospital leadership surveys secondary source: patient surveys	multivariate and logistic regression	High-strategy hospitals had a higher overall rating, higher recommendation score and higher satisfaction with discharge process and medication communication than low-strategy hospitals. Mid-strategy hospitals had similarly higher scores than low-strategy hospitals. Positive associations of strategies like sharing discharge summaries with patients prior to discharge, using discharge coordinators a…
171. Fiorentini et al., 2018	To examine the extent to which hospitalâ€specialty characteristics predict patients' evaluation of responsiveness	patient evaluation of responsiveness hospital characteristics such as waiting times, staff workload, levels of spending, staff education and training etc	Italy	mathematical model to show the behaviour and underlying incentive structure of the hospital decision makers	pooled cross-sectional	secondary sources, patient surveys, hospital data	generalised ordered probit model, multilevel regressions	waiting times and nursing staff workload were negatively related to patients evaluation of responsiveness. levels of spending on staff and goods and services were positively related to some aspects of responsiveness.
72. Fletcher et al., 2018	to assess the effects of a Real-Time Electronic Dashboard on Rapid Response System activations, ICU transfers, cardiopulmonary arrests and deaths.	Real-Time Electronic Alerting Dashboard Rapid Response System activations ICU transfers cardiopulmonary arrests deaths	USA	NA	intervention, repeated treatment	primary source, patient treatment studies	rate ratios using a poisson distribution	The introduction of the Electronic dashboard related to increased initial RRT activations. The dashboard was however not related overall activations, unexpected ICU transfers, cardiopulmonary arrests, or death.
74. Gambhir et al., 2021	to assess the effect of structured family meetings on patient satisfaction with care	patient satisfaction with care scheduled family meetings communication	USA	NA	experiment, control and treatment	primary source, patient and family trials and surveys	control and treatment group comparisons	Generally, patients in the intervention group reported better understanding of their diagnosis, treatment plan, medications, and discharge plan compared to those in the control group.
172. Gavurova et al., 2021	to determine factors that influence satisfaction with hospitalisation	patient satisfaction satisfaction with care experiences	Czech Republic	NA	cross-sectional	primary source, patient survey	SEM	patients perceptions of experience with medical staff, room cleanliness, quality of treatment, and discharge related positively with satisfaction with hospitals. satisfaction with medical staff best predicted satisfaction with hospitalisation.
173. Grifka et al., 2022	to assess the relationship between hospital environment measures and patient outcomes in military medical facilities across types of service	hospital environment measures (room cleanliness, room quietness, food temperature, food variety, mattress comfort, room temperature, room privacy, hospital signage, adequate parking) patient outcome measures (likelihood of recommending hospital, overall satisfaction with hospital) types of service (medical, surgical, obstetric)	USA	NA	cross-sectional	primary source, patient surveys	logistic regression	All hospital environment factors related positively to patient satisfaction apart from food variety and privacy Room cleanliness was the most influential factor for patient outcomes. There were some variations of the relationships across the types of service provided.
103. Grimes et al., 2014	To investigate the effects of the Collaborative Pharmaceutical Care in Tallaght Hospital (PACT) on prevalence of medication error and quality of prescribing.	Pharmaceutical Care in Tallaght Hospital (PACT) medication error quality of prescribing	Ireland	NA	intervention, uncontrolled before and after study	primary source, patient observations	chi-square, Mann-Whitney, t-tests	Decreased prevalence of any medication error at discharge and number needed to treat after PACT implementation. No potentially severe error was recorded for a PACT patient
174. Grondahl et al., 2018	To assess changes in patients' perceived care quality after relocation to a new high-tech hospital	patient perceptions of care hospital services hospital technology	Norway	NA	comparative cross-sectional	primary sources, patient surveys	chi-squares, independent samples t-test, Mann-Whitney	All the quality dimensions had higher perceived reality ratings in the new hospital compared to the old hospital but the two quality dimensions concerning the care organization were significant. 5 items on the perceived quality care scale had higher scores on subjective importance than on perceived reality.
105. Hahn-Goldberg et al., 2016	to assess the effects of implementing a Patient-Oriented Discharge Summaries (PODS)	Patient-Oriented Discharge Summaries (PODS) patient experiences provider experiences	Canada	NA	intervention, before and after analysis	primary source, patient surveys	before and after analysis	The was a positive reporting of patient experiences across multiple dimensions related to the understanding of discharge instructions after the implementation of PODS.
175. Chen et al., 2016	to examine factors influencing patient satisfaction	patient experiences with care patient satisfaction hospital factors	China	NA	cross-sectional	primary source, patient surveys	PCA, logistic regression	Positive associations of doctorsâ€™ service attitudes, nursesâ€™ service attitudes, and expenditure and environment with the patient satisfaction.
120. Hanskamp-Sebregts et al., 2019	to assess the before and after effects of an internal auditing in hospital care on patient safety	patient safety internal auditing hospital care adverse events (AEs) patient experiences safety culture and team climate standardized mortality rate( SMR) safety walk rounds (SWRs)	Netherlands	self-developed	mixed method, before and after evaluation	primary source: patient surveys, staff surveys, hospital audits secondary source: patient records, hospital data on outcomes	linear mixed models	Decrease in adverse events rate and preventable adverse events rate although not statistically signiï¬cant. Improvement in patient experiences, medication safety and information security after implementation. No significant change in SMR, patient safety culture and team climate after the internal audit.
176. Hartwell et al., 2016	to assess how patients rate aspects of hospital meal service and experience	Hospital meal service patient experience	United Kingdom	NA	cross-sectional	primary source, patient surveys	factor analysis, K means cluster analysis, multiple regression	Six factors were identified Food and hospital service influenced overall experience positively.
177. Hod et al., 2020	To explore the association between a new HCAHPS measure (care transition) and hospital patientsâ€™ overall rating based on their experience.	care transition overall patient experience HCAHPS hospital characteristics	USA	NA	cross-sectional	secondary source, patient surveys	correlations, OLS regression	Positive association between care transition and overall hospital experience rating
178. Holzer and Minder, 2011	To assess contributing factors to patient experience for better benchmarking and quality improvements	patient experience patient factors hospital categories	Switzerland	NA	cross-sectional	secondary sources, patient surveys	multiple linear regression	Patient experience variability was explained significantly by patients' self-reported health, age, and education as well as hospital's mode of admission.
60. Stimpfel et al., 2019	To assess how Magnet recognition, an indicator of nursing excellence, relates with patientsâ€™ experience	Magnet recognition, non-Magnet recognition patient experience HCAHPS	USA	NA	cross-sectional, retrospective observational	secondary source, patient surveys, hospital nurse information	propensity-score matching, OLS regression	Compared to non-magnet hospitals, patients in Magnet hospitals reported higher overall hospital ratings, were more likely to recommend their hospital, and better care experiences with nurse communication.
58. Hu et al., 2020	to examine associations of patient and hospital characteristics with inpatient satisfaction	patient satisfaction hospital characteristics patient characteristics	China	NA	cross-sectional	secondary source, patient surveys	multivariate logistic regression	Better satisfaction was associated with specialist hospitals and large hospitals (measured by the number of beds and surgeries). Hospitals with higher nurseâ€toâ€bed ratio also recorded greater levels of patient satisfaction. There was however a negative relationship between financial performance of hospitals and patient satisfaction.
112. Hyman et al., 2017	to assess the effectiveness of Electronic Health Record in reducing harm	Electronic Health Record harm reduction hospital acquired conditions	USA	NA	intervention	primary source, staff intervention program, patient records	before and after assessments	There was a maintenance of more than 30% reduction in harm for 9 types of HAC after the intervention
179. Sturdivant et al., 2020	To assess the impact of a bedside rounding protocol on patient satisfaction	Nurse leader-physician bedside rounding patient satisfaction	USA	NA	intervention	primary source, staff programs	before and after analysis	After 30 days of implementation, there was an improvement in patient satisfaction in nursing and physician communication and reduction in reimbursement loss risk.
111. Hardin et al., 2013	To compare inpatient falls in units with Webcams and without Webcams	in-room webcams falls- Morse Risk Assessment tool	USA	NA	intervention, experiment	primary source, hospital experiments	chi-square, ANOVA	Significantly lower rate of fall per 1000 admissions for the intervention group (with webcam) compared to the control group (without webcam)
180. Isaac et al., 2010	To examine the extent to which patient experiences with hospital care relate with measures of hospital quality and safety	hospital quality patient experience safety HCAHPS	USA	NA	cross-sectional	secondary sources, patient surveys, hospital level data	hierarchical regression	Technical performance predicted overall rating of the hospital and willingness to recommend the hospital positively. Patient experiences were also negatively associated with negative outcomes such as infections.
82. Jacobs et al., 2007	To assess the impact of provision of enhanced interpreter services on patient outcomes	language interpreter services Patient satisfaction hospital length of stay number of inpatient consultations hospitalizations in the 3 months after discharge the costs associated with provision of the intervention etc	USA	NA	intervention	primary source, hospital intervention, patient surveys	regressions	No significant association between the intervention and costs. The presence of a Spanish-speaking attending physician significantly increased Spanish-speaking patient satisfaction with physician, overall hospital experience, and reduced ED visits.
181. Jarvis et al., 2013	To assess the association between the use of an advanced electronic health record (EHR) on hospital quality and patient satisfaction.	Electronic health record- (Healthcare Information Management Systems Society [HIMSS] Stage 6 or 7 hospital quality patient satisfaction	USA	NA	cross-sectional	secondary source, patient survey, hospital information	generalised linear regression	Positive association between advanced EHR use and process of care score, thus hospitals with higher stage of use had higher care points
182. Jha et al., 2008	To examine the influence of hospital characteristics and performance on patient experiences	Hospital characteristics eg. non-academic status, nurse to patient ratio etc. hospital performance patient experience with care patient satisfaction HCAHPS	USA	NA	cross-sectional	secondary source, patient surveys, hospital data	chi-square, multivariate regression	Hospitals with higher quality performance had higher patient satisfaction and patient experience of care scores Higher nurse to patient ratio hospitals had better patient satisfaction than lower hospitals.
102. Burritt et al., 2007	to evaluate the impact of implementing a clinical mentor care delivery model on patient outcomes "In this model, seasoned nurses demonstrating proficient and expert nursing practice are relieved of direct patient care responsibilities to assume clinical mentor roles. Assigned to each shift, the mentors are accountable for safe, quality care to all patients."	Staffing levels and mentorship clinical care patient outcomes eg. fall rate, length of stay etc.	USA	self developed Clinical Mentor Care Delivery Model based on Donabedian framework	intervention	primary source, nursing staff programme implementation	before and after analysis, t tests	After implementation of the programme, there were significant improvements in pressure ulcer rate, failure to rescue as well as fall rate
129. Kaiser et al., 2020	To assess the relationship between a hospital CEO's educational background and hospital's medical quality and financial success.	Hospital CEO educational background medical quality financial performance	Germany	Upper Echelons Theory of top managers characteristics and organisational performance	cross-sectional	secondary sources, hospital level data	ordered probit model, Holm's method for p value testing	Hospitals with managers as CEOs perform better financially than hospitals with physician CEOs. Hospitals with physician CEOs perform better on patient satisfaction than hospitals with manager CEOs. Both manager and physician-led hospitals perform better than the other on different objective patient outcomes (mortality rates for pneumonia, hip and knee procedures, etc)
94. Kang and Hasnain-Wynia, 2013	To assess the association between hospital community orientation and quality-of-care measures	hospital community orientation quality-of-care measures (process measures for patients admitted for acute, myocardial infarction, heart failure, and pneumonia) patient experience- HCAHPS	USA	NA	cross-sectional	secondary source, hospital data, patient surveys	chi-square tests, multivariate regression	Hospital community orientation related positively with process of care measures and patient experiences. Thus compared to hospitals with weak commitment to community, hospitals with a stronger commitment to community orientation had better scores on process measures and recorded higher patient experience of care scores for one measure.
95. Kang et al., 2020	To examine the relationship between a hospital's location and patient satisfaction	Hospital location patient satisfaction patient experiences with care HCAHPS	USA	na	cross-sectional	secondary source, hospital data, patient surveys	hierarchical binary logistic regression	Rurality of hospitals had a negative association with room cleanliness but positive association with staff responsiveness, compared to urban hospitals. Patients on Medicare or Medicaid coverage were likely to report less staff responsiveness and cleanliness. Being in a teaching hospital and having higher registered nurse full-time equivalent (FTE)s related positively with all patient experience m…
183. Kaya et al., 2018	To assess patients' perceptions of readiness for discharge and how they relate to patient outcomes	Patients' perceptions of readiness for discharge patient outcomes (unplanned readmission, emergency department visits, death within 30 days after discharge)	Turkey	NA	cross-sectional	primary source, patient surveys	chi-square, Mann-Whitney, multiple logistic regression	Among other factors, patients' length of stay predicted patients' perceptions of readiness for discharge. Patients' perceptions of readiness for discharge related negatively with 30 day unplanned readmission and death 30 days after discharge.
184. Keller et al., 2014	To examine the associations between patientsâ€™ quality of care ratings and their experiences with information exchanges and communication.	patient satisfaction patient experiences health-related information exchanges communication	Switzerland	NA	cross-sectional	primary source, patient surveys	EFA, Spearmans correlation	Negative patient experiences of information exchanges and communication related negatively with overall rating of satisfaction
77. Tevis et al., 2014	To assess the relationship between patient satisfaction and favourable outcomes	patient satisfaction- HCAHPS objective outcomes eg. length of stay, process measure compliance, patient safety, mortality, readmission, etc.	USA	NA	cross-sectional	secondary sources, hospital data, patient surveys	chi-square, Pearson correlation	Overall patient satisfaction related positively with low mortality, large hospitals, and high surgical volume.
99. Khalil 2020	to assess the impact of multiple patient-centered and system redesign strategies on medication errors and patient satisfaction	System redesign strategies that were patient centered implemented over 2.5 years medication errors patient satisfaction	Australia	Adapted Medication Management Cycle	intervention	primary source, implementing strategies in a hospital, hospital records, patient surveys	chi-square tests	After implementation, total number of medication errors and number of inappropriate prescribing and reported medication errors with harm reduced. Error rates of common medication error also reduced while patient satisfaction significantly improved after implementation
185. Kilpatrick et al., 2021	To examine patient and family experiences at the level of healthcare teams and its relationship with patient outcomes	patient experiences team functioning team processes role clarity outcomes of care	Canada	Perceptions of team effectiveness (PTE) in healthcare teams with Nurse Practitioners Donabedian framework	cross-sectional, multiple case study	primary source, patient and family surveys	logistic regression, mediation analysis	Patient and family experiences of team processes related positively with outcomes of care. Patient and family perceptions of team processes mediated the relationship between role clarity and outcomes of care.
186. King et al., 2017	To assess the effect of a marketing campaign for pharmacist services on patient awareness and expectations	Marketing campaign for pharmacist services patient awareness patient expectations	USA	NA	cohort study, intervention	primary source, patient experiments, hospital programme	t tests, chi-square tests, Wilcoxon rank	After the intervention, patient awareness of pharmacist availability and services increased. Patients were 7 times more likely to request for the services of a pharmacist after the intervention.
187. Krol et al., 2015	To explore differences in patient experiences based on type of departments in hospitals	Patient experience department type hospital level characteristics	Netherlands	na	cross-sectional	secondary source, patient surveys, hospital data	hierarchical linear models with random intercepts	Significant differences and variations in patient experience measures were accounted for by the type of department
62. LappÃ© et al., 2020	To compare patient satisfaction scores between solo hospitalists and hospitalists with residents and advanced practice clinicians	Hospitalist hospitals residents and APCs patient satisfaction- HCAHPS	USA	NA	observational cohort	primary source, patient surveys	t test, chi-square, multivariable glm and logistic regression	The adjusted performance scores showed that solo hospitalists scored higher on time physician spent with you; physician kept you informed; and and physician skill, compared to hospitalists with residents. Solo hospitalists also scored higher on physician skill, compared to hospitalist-APC teams.
188. Lawal et al., 2018	To assess patients' perceptions of care and its association with patient satisfaction	Patients' perceptions of care patient satisfaction public secondary hospitals	Nigeria	na	cross-sectional	primary source, patient surveys	multivariable mixed-effects linear regression	Patient satisfaction related positively with their perception of frequency with which nurses listened carefully to them as well as the frequency with which they felt valued by hospital staff.
126. Lee and Yom ,2007	To compare patients and nurses perceptions of quality nursing services, satisfaction and intent to revisit	Patient perceptions nurse perceptions quality of nursing care satisfaction intent to revisit	South Korea	SERVQUAL	cross-sectional, cohort	primary source, patient surveys, nurse surveys	t test, pearson correlation	Patients' rating of satisfaction with care was higher than nurses'. Nurses score for performance and expectation were higher than patients. Positive relationship between satisfaction and quality of care and with intent to revisit.
189. Lehram et al., 2010	To examine hospital characteristics associated with higher performance of patient experience and clinical care processes	Hospital characteristics eg. size, location, etc. patient experiences- HCAHPS processes of care	USA	na	cross-sectional	secondary sources, patient surveys, hospital records on objective outcomes	multinomial logistic regression	Hospitals that performed well on both patient experiences and processes of care were small, large, rural and non-profit Government owned hospitals perform better on patient experience only while non-government owned hospitals performed better on processes of care only.
130. Liang et al., 2016	To assess the relationship between a patient accessible hospital information system and doctor-patient relationships as well as patient satisfaction	Health Information System (HIS) Doctor-patient relationship Patient satisfaction Service fairness- interactional, informational, procedural, distributive fairness	China	Service fairness, Equity theory, self developed conceptual model	cross-sectional, post implementation	primary, patient survey	PLS-SEM	HIS related positively with informational fairness which related positively with patient satisfaction and in turn related positively with improvement of doctor-patient relationships. interactional and distributive fairness also related positively with patient satisfaction
190. Tzeng et al., 2011	To explore relationships between patient hospital experience and fall rates with injury	Patient perceptions- HCAHPS fall rates with injury	USA	NA	cross-sectional	secondary sources, patient surveys, hospital records of patient falls with injuries	correlation, ANOVA, Kruskal-Wallis	Higher scores on measures such room cleanliness, quietness, staff responsiveness, communication with nurses, and communication about medications correlated negatively with fall rate with injury. These relationships varied slightly by state
191. Linnander et al., 2016	to assess the effectiveness of quality improvement collaboratives on patient satisfaction	patient satisfaction quality improvement strategies	Ethiopia	na	cross-sectional and longitudinal	primary source, patient surveys, hospital strategies	t tests, ANOVA, matched t tests, regressions	Patient satisfaction was positively associated with hospitals that posted records of record of cleaning activity, hospitals that distributed leaï¬‚ets in the local language with each prescription, and hospitals that strongly agreed that innovative ideas about patient experience were shared widely. There was also improvement in patient satisfaction over the 3 year period among these hospitals with…
67. Liu et al., 2016	to examine the influence of Medicaid coverage on patient quality of care	Medicaid coverage hospital finances patient quality of care- HCAHPS	USA	self developed based on HCAHPS	cross-sectional	secondary sources, patient surveys, hospital data on Medicaid	multivariate regression	High concentrations of Medicaid patients in the hospital relates negatively with patient experience. Controlling for all other factors, hospitals with higher concentrations of Hispanic, Black, and Asian patients scored low on patient satisfaction
192. Liu et al., 2020	To examine relationships between nurse education level, nurse staffing and patient experiences	Nurse education level Nurse staffing patient experiences	China	Donabedian framework	cross-sectional	primary sources, patient and nurse surveys	SEM, multilevel modeling	Higher nurse education level related positively with patient experiences Higher nurse-patient ratio also related positively with patient experiences and overall ratings.
193. Lu and Roughead, 2011	To compare the determinants of adverse events and medication errors across 7 countries	Adverse drug events Medication errors	Australia, Canada, New Zealand, the United Kingdom, the United States, Germany and the Netherlands	na	cross-sectional, comparison	secondary source, country level data from hospitals	t tests, multivariate logistic regression	A major determinant of medication error across all countries was poor coordination of care. Across six countries, cost-related barriers to medical services was a determinant. Seeing multiple specialists, chronic conditions, etc were also among other determinants.
83. Lyu et al., 2013	To assess associations between patient satisfaction, surgical process measure and hospital safety	patient satisfaction- HCAHPS surgical process measures teamwork climate safety climate stress recognition	USA	NA	cross-sectional, cohort	secondary sources, patient surveys, employee safety attitude surveys, surgical care compliance data	log-regression	No significant association between patient satisfaction and process measures or overall safety attitudes. Positive association between patient satisfaction and safety climate, teamwork climate and a negative association with stress recognition.
90. Mabire et al., 2019	to examine relationships between patient readiness for hospital discharge and structure-process related characteristics	Patients' readiness for discharge structure-process related characteristics (eg. unit size and type, leadership support, skill mix, stafï¬ng, nurse and patient characteristics, discharge teaching)	Switzerland	self developed	cross-sectional	secondary sources, patient and nurse surveys	multilevel modeling	Compared to small units, patientsâ€™ readiness for hospital discharge was signiï¬cantly lower in larger units. Medical units also recorded significantly lower patient readiness scores. Patients readiness for discharge related positively with nursesâ€™ experience, patient self-reported health, patient ratings of self-care teaching and symptom management teaching.
194. Mache et al., 2012	to examine relationship of patient satisfaction with surgeons working conditions and job satisfaction	patient satisfaction working conditions job satisfaction	Germany	na	cross-sectional	primary source, physician and patient surveys	correlations, t tests, logistic regressions	Positive associations between patientsâ€™ satisfaction and surgeonsâ€™ job satisfaction and working conditions. Good working conditions also related positively with patient satisfaction.
106. Manville et al., 2014	to assess the effects of a transitional care unit on outcomes of elderly alternate level of care (ALC) patients	Interdisciplinary transitional care unit length of stay discharge disposition medications and prescriptions patient care costs, etc.	Canada	na	intervention	primary source, patient observations, hospital programme implementation	Before-and-after chart audit	After implementation, there was reduction in length of stay, rate of discharge increased, patients ability to transfer independently improved, reduction in hospital acquired infections, patient costs were lower, among others
195. Martsolf et al., 2016	To examine the association between hospital nurse stafï¬ng and (HCAHPS) scores and draw comparisons between cross-sectional and longitudinal estimates	Nurse staffing levels nurse skill mix HCAHPS	USA	self developed	cross-sectional and longitudinal	secondary sources, patient surveys, nurse staff information	pooled cross-sectional regression models, fixed effects analysis, OLS	Number of licensed practical nurses and registered nurses per 1,000 inpatient days were positively related to all HCAHPS measures in cross-sectional and 3 in longitudinal. Nurse skill mix related negatively to one HCAHPS measure in the cross-sectional but none in the longitudinal.
138. McCaughey et al., 2013	To examine the relationship between environmental services (EVS) expenses and patient experiences	Environmental services (EVS) expenses patient experiences- HCAHPS	USA	NA	cross-sectional	secondary source, patient surveys, hospital data	OLS	No linear relationship between EVS and HCAHPS 4 categories of hospitals were identified in assessing HCAPHS measures with EVS: investors, high-rollers, savers and spenders Investors- Higher levels of leadership and training of EVS team, culture of cleanliness, etc High-rollers- less efficient, higher levels of leadership and training of EVS team, culture of cleanliness, etc. Savers- less investme…
59. McCaughey et al., 2020	to examine differences in patient perceptions between Magnet and non-Magnet hospitals	patient perceptions patient satisfaction Magnet hospitals non-magnet hospitals	USA	customer service climate	cross-sectional	secondary source, patient surveys, hospital data	multinomial logistic regression	Compared to non-magnet hospitals, magnet hospitals scored higher on overall patient satisfaction rating and willingness to recommend Patient perceptions of care experience also related positively with patient satisfaction
196. McLean et al., 2017	To validate the quality of interactions schedule (QuIS) and its relationship with Patient Evaluation of Emotional Care during Hospitalisation (PEECH) "The Quality of Interactions Schedule (QuIS) uses independent observers to measure the number of staff-patient interactions within a healthcare context, and to rate these interactions as â€˜positive socialâ€™; â€˜positive careâ€™; â€˜neutralâ€™; â€˜…	quality of interactions schedule (QuIS) Patient Evaluation of Emotional Care during Hospitalisation (PEECH)	England	Quality of Interaction Schedule	observational	primary source, staff training and protocol, observations, patient survey	correlations	Positive QuiS agreement among study participants related positively with patients expectations of care
197. Merel et al., 2016	to assess the effect of seated or standing posture of physicians during bedside rounds on patients' perceptions of physician communication	Bedside rounds Physician posture patient perceptions of physician communication	USA	NA	RCT, experiments	primary source, hospitalist and patient trial groups	cluster adjusted logistic and linear regression	Seated physicians were likely to score higher on measures of listening carefully and explaining things easily compared to standing physicians. Average time spent in rooms was not significantly related to the posture of the physician.
198. Min et al., 2019	To assess patient experience across hospitals	patient experiences patient satisfaction loyalty	China	na	cross-sectional	primary source, patient surveys	correlation, ANOVA, regression	Patient experience and satisfaction related positively to patient loyalty. Patient experience dimensions also related positively to patient satisfaction.
199. Mira et al., 2013	To examine the relationship between hospitals' social reputation and perceptions of safety	Hospital reputation perceptions of safety	Spain	na	cross-sectional	primary source, patient survey	regression	Perceptions of health professionalsâ€™ competence, positive treatment output of surgical or medical treatment and hospital reputation related positively with perceptions of safety in the hospital environment.
200. Mitchell 2016	to assess relationships between healthcare information technology and patient experiences and satisfaction	Health information technology (HIT) patient experience dimensions patient satisfaction HCAHPS	USA	Donabedian framework	cross-sectional	secondary sources, patient surveys, hospital information data	chi-square, OLS	HIT application related positively with some experience measures, giving discharge information, but not significantly to others such as nurse and doctor communication
109. Monash et al., 2017	To assess the impact of standardized bedside attending rounds on patient satisfaction	Standardized bedside attending rounds patient satisfaction attending rounds duration trainee satisfaction	USA	na	RCT, experiments	primary source, staff training and protocol, patient survey	random effects, OLS regressions	Patients in the intervention group reported higher satisfaction with attending rounds. Shorter duration of rounds in intervention group
201. Moore et al., 2009	To explore factors that predict hospital system satisfaction	patient satisfaction system satisfaction self efficacy physician nonverbal communication physician credibility waiting time	USA	Streetâ€™s Ecological Perspective, self developed conceptual framework	cross-sectional	primary source, patient surveys	SEM	Physician credibility related positively with satisfaction with hospital system. Physician affirming nonverbal communication related positively with satisfaction with physician and physician credibility. Negative relationship between waiting time and physician credibility. Satisfaction with physician related positively with physician credibility.
202. Moreira and Silva, 2015	to examine relationships among service quality, satisfaction, trust, commitment and loyalty	service quality satisfaction trust commitment loyalty	Portugal	self developed	cross-sectional	primary source, patient surveys	CFA, SEM	Positive relationships between service quality and satisfaction, satisfaction and trust, and trust and commitment
203. Murante et al., 2014	To assess the relationship between feedback and patient-professional communication	feedback patient-professional communication patient experience organisational climate	Italy	na	cross-sectional	secondary source, patient surveys, staff surveys	multilevel modeling	Patient experience with communication related positively to professionals' awareness of feedback
204. Nahlah et al., 2019	To determine factors related to patient satisfaction	patient satisfaction human relationships timeliness convenience access	Indonesia	na	cross-sectional	primary source, patient surveys	correlations, chi-square tests	Patient satisfaction related positively with human relationship, timeliness, convenience and access.
96. Nemati et al., 2020	to compare health service quality between university and non-university hospitals	health service quality university and non-university hospitals nurse trust	Iran	HEALTHQUAL framework	cross-sectional		chi-square, GLM	Although reality of service quality was lower than what patients expected, university hospitals scored higher on hospital service quality and trusting in nurses than the non-university hospitals.
25. Nembhard et al., 2012	To assess the effect of quality improvements collaborative membership on organizational climate for quality and service quality.	organisational climate quality improvement service quality collaborative membership	USA	na	intervention, pre and post assessment	primary source: hospital staff experiments secondary source: patient surveys	mixed linear models	No significant improvement in organisational climate, service quality after intervention. Doctor rating improved in intervention clinics compared to control clinics.
66. Nembhard et al., 2015	to examine the relationship between organisational voice climate (staff ability to speak up) and patients' perceptions of timeliness of care	organisational climate voice climate patient experiences patient perceptions	USA	Organisational theory	cross-sectional	primary source, patient and staff surveys	t tests, ANOVA, GLM	Positive relationship between voice climate and patients' reported timeliness of care
205. Ng et al., 2007	To determine patients' satisfaction with experiences, levels of information about hospital processes and provision of on-site Chinese cultural services	culturally sensitive services patient satisfaction patient experiences knowledge of hospital processes	Canada	na	cross-sectional	primary source, patient surveys	chi-square tests	Patients who were aware of culturally sensitive chinese services recorded higher levels of satisfaction and information
93. Kutney-Lee et al., 2009	to assess the relationship between nursing and patient satisfaction	Nurse factors eg. nurse work environment, patient to nurse ratio, etc patient satisfaction - HCAHPS	USA	NA	cross-sectional	secondary sources, patient and nurse surveys	OLS	Nurse work environment related positively with HCAHPS measures. Nurse staffing related positively with some HCAHPS measures
107. Oh et al., 2019	To assess the effects of a Patientâ€Oriented Safe Transition programme on patient outcomes	Patient-oriented transition programme 30â€day unplanned readmissions and emergency department visits medical costs caregiver burden patient healthâ€related quality of life.	South Korea	na	RCT, experiment	primary source, patient experiments, patient records and survey	t test, ANOVA	Physical and mental quality of life of patients were higher for intervention group compared to control group. Caregiver burden decreased 30 days after discharge for the intervention group. Medical costs were lower for control group
206. O'Hanlon et al., 2019	to assess the influence of rural hospital affiliation of health systems on financial performance and quality	Rural hospital affiliation with health system quality financial performance access HCAHPS	USA	na	longitudinal, cohort	secondary source, hospital level data, patient surveys	regressions, difference-in-differences	No significant differences in changes in patient experience scores between affiliating and non-affiliating Increase in financial performance for affiliating hospitals Decrease in access to services for affiliating hospitals
207. Olds et al., 2017	To assess the associations of nurse work environment and safety climate with patient mortality	Nurse work environment safety climate patient mortality	USA	self developed	cross-sectional	secondary sources, hospital data	multivariate random intercept logistic regression.	Negative relationship between nurse work environment and patient mortality negative relationship between safety climate and patient mortality When assessed together, work environment remained signiï¬cant, while safety climate was non-signiï¬cant
118. O'Leary et al., 2008	to assess the impact of a hospitalistâ€“care coordinator team on hospitalist work experience, patient satisfaction, and hospital efï¬ciency.	Hospitalist Care Coordination experience with work patient satisfaction with discharge length of stay cost	USA	NA	intervention, experiments	primary source, hospital coordination programme, patient surveys	multivariate linear regression	Staff in intervention group reported greater satisfaction and experience with work. length of stay and costs were reduced for patients in intervention group but not statistically significant.
110. O'Leary et al., 2016	to assess the impact of interdisciplinary patient-centered bedside rounds on patient care measures	Interdisciplinary bedside rounds- patient-centred bedside rounds (PCBRs) patient satisfaction perceptions of shared decision making activation	USA	na	RCT, experiments	primary source, hospital experiments, patient survey	chi-square, multivariate regression, logistic regression	No significant differences in outcomes between intervention and control groups
208. Omer et al., 2011	to assess the influence of hospital improvement initiative on patient experiences and satisfaction	hospital improvement initiative (HII) patient experience patient satisfaction	Bangladesh	na	repeated cross-sectional	primary source, patient surveys	significance of change tests	Compared to the first survey, inpatients in the second survey were more likely to secure admission without an agent. The second survey saw improvements in aspects such as satisfaction with doctor, cleanliness, privacy etc for some of the hospitals
209. Ommen et al., 2009	to develop and test an instrument for measuring patients psychosocial care by physicians	Patient-reported â€˜psychosocial care by physiciansâ€™ patientsâ€™ satisfaction trust in physicians hospital image	Germany	na	cross-sectional	primary source, primary source	CFA, SEM	Patients' psychosocial care related positively with satisfaction, trust in physicians and hospital image
14. Oppel et al., 2019	to assess the relationship of civility climate with hospital performance as mediated by error orientation climate	civility climate hospital care performance perceived by patients hospital care performance perceived by employees error orientation climate	USA	self developed	cross-sectional	secondary source, patient and staff surveys	OLS, mediation	Positive relationship between civility climate and care performance perceived by employees. Error orientation significantly mediated this relationship. Positive relationship between civility climate and care performance perceived by patients
104. Opper et al., 2019	to assess the impact of a health team communication redesign on readmissions within 30 days	Health team communication Readmissions within 30 days	USA	Meleisâ€™ Transitions Theory	intervention	primary source, hospital employee intervention, patient surveys, patient records	pre and post intervention, logistic regression	Readmissions within 30 days and ED visits decreased after intervention
210. Osunde et al., 2020	to assess factors associated with patients perceptions of nursing quality during the COVID pandemic	patients perception of nursing quality nurse-patient relationships nurse-patient communication	Benin	na	cross-sectional	primary source, patient surveys	chi-square tests	Positive associations between nurseâ€‘patient relationship and patientsâ€™ perception of quality of nursing care, and between nurseâ€‘patient communication and patientsâ€™ perception of quality of nursing care
211. Otani et al., 2010	to assess relationships between patient experience of hospital care attributes and patient satisfaction	Patient satisfaction rating willingness to return willingness to recommend patient reactions/experiences hospital care attributes	USA	NA	cross-sectional	secondary source, patient surveys, hospital data	multiple linear regression	Majority of the patient experience dimensions (admission process, nursing care, physician care, staff care, and room) related positively to all measures of patient satisfaction
212. Otani et al., 2011	to assess factors that contribute to patient satisfaction	patient satisfaction improvement patient perceptions/experiences of care eg. nursing care, staff acre, physician care, hospital environment	USA	na	cross-sectional	secondary source, patient surveys	multiple linear regression	All patient experience measures related positively with patient satisfaction. Among the items in each patient experience measure, being treated with courtesy and respect by nurses and physicians influenced patient satisfaction best
213. Padma et al., 2010	to assess relationships of service quality and components with customer satisfaction	service quality patient satisfaction	India	SERVQUAL, Donabedian, expectancy-disconï¬rmation theory	cross-sectional	primary source, patient and staff surveys	CFA, correlations, regressions	personnel quality, process of clinical care, hospital image and hospital trustworthiness related positively with patient satisfaction
214. Panchapakesan et al., 2015	to determine moderators and mediators of patient satisfaction and service quality	patient satisfaction hospital service quality	India	adaptation theory, theory of personal control, theory of planned behaviour self developed framework	cross-sectional	primary source, patient and professional surveys	correlations, regression	service quality dimensions related positively with patient satisfaction. Professional support significantly moderated this relationship. patient satisfaction mediated the relationship between perceived service quality and behavioural intentions
215. Richter and Muhlestein, 2017	to assess the relationship between patient experiences and profitability of hospitals	patient experience- HCAHPS hospital profitability- net patient revenue, net income, operating margin	USA	service-profit chain framework by Heskett, Jones, Loveman, and Schlesinger (1994)	longitudinal	secondary source, patient surveys, hospital data	GEE, regressions	Dimensions of patient experience relate positively with dimensions of hospital profitability.
216. Jubelt et al., 2014	To assess the relationships between patient perceptions of case manager performance and overall satisfaction as well as subsequent health care utilization.	case manager performance patient satisfaction subsequent ED visits hospitalisations	USA	na	repeated cross-sectional, retrospective cohort	secondary source, patient surveys	logistic and negative binomial regression	Positive associations between ratings of case manager performance and overall patient satisfaction with care. Negative association with incidence of subsequent emergency department visits up to 2 years
100. Kline et al., 2007	to assess the effect of a ward redesign on patient satisfaction	patient satisfaction medical ward redesign	USA	na	intervention	primary source, patient surveys, hospital design remodel	independent samples t test	Patients rated their overall satisfaction with environment and quality higher after they were moved to the new state-of-the-art facility, compared to the traditional ward
217. Stein et al., 2015	to assess the relationships between service quality and patients perceptions of care and satisfaction	hospital service quality- hospital acquired conditions patient experience- HCAHPS	USA	NA	cross-sectional	secondary source, patient surveys, hospital records	Cochran-Armitage test for trend	Negative relationships between patient experiences and rates of complications, ie, hospital acquired conditions
218. Perera and Dabney, 2020	To assess patient expectations and perceptions of service quality and relationships with patient satisfaction and overall quality	service quality patient satisfaction patient expectations of care patient perceptions	USA	SERVQUAL	cross-sectional	primary source, patient surveys	PCA, CFA, regression	Four of the five service quality dimensions related positively with patient satisfaction
219. Perez and Dzubay, 2021	To determine the effects of two interventions on HCAHPS scores	"Model Integer Programming 1 (MIP1) is to improve patient-doctor communication by making the nurse assigned to the patient available at the time of the doctorâ€™s visitation with the patient. Model Integer Programming 2 (MIP2) goal is to improve the patient discharge process by developing schedules that will help doctors become available early in the day to perform ward rounds and write discharge…	USA	self developed	intervention, case study	primary source, hospital strategy implementation	mean differences	Increase in scores for all HCAHPS dimensions after implementation of interventions
87. Perotin et al., 2013	to assess differences in patient experience and quality between public and private hospitals	patient perceived quality of care hospital ownership	England	Scope of government model by Hart et al., 1997	cross-sectional	secondary source, patient surveys	multivariate regressions	No significant relationships between overall ownership of hospital and patient experiences of quality. However, individual dimensions of patient experiences of quality differed between private and public hospitals with private hospitals scoring higher.
220. Pers¡olja, 2018	To examine the relationship between nurse staffing patterns and patient satisfaction	patient satisfaction nursing staff skill mix patient classification system	Slovenia	na	cross-sectional	primary source, patient and nurse surveys	ANOVA, correlations	Positive relationship of patientsâ€™ satisfaction with actual percentage of the registered nurse personnel requirements, proportion of registered nurses, and level of nursing care hours per patient day.
70. Picone et al., 2008	to investigate predictors of medication errors	medication errors patient factors hospital characteristics	USA	adapted model for predicting medication errors by Titler et al	cross-sectional	secondary source, hospital data, patient records	GEE	Medication error was associated with registered nurse staffing changes, medical and nursing interventions, pharmacological agents, unique number of medications (polypharmacy), patient gender and race, etc.
221. Lei and Jolibert, 2012	to compare structural models of quality, satisfaction and loyalty	quality of care patient satisfaction patient loyalty	China	self developed	cross-sectional	primary source, patient surveys	SEM	Positive relationship between quality and patient satisfaction. The best model is one where patient satisfaction mediates relationship between quality and loyalty.
222. Ahmad et al., 2011	to determine the predictors of patient satisfaction	overall patient satisfaction Satisfaction from staff Patient awareness Satisfaction from management Satisfaction from treatment process Satisfaction from environment	Pakistan	self developed	cross-sectional	primary source, patient surveys	stepwise regression	Positive associations of overall patient satisfaction with satisfaction with staff, patient awareness and satisfaction from management
223. Purvis et al., 2018	to assess relationship between patient experience and student chaplain visits	Student Chaplain visits patient experience spiritual care	USA	NA	cross-sectional	primary source, patient survey	chi-square	Positive relationship between overall experience and student chaplain visits
69. Rajaram et al., 2016	To assess the relationship between the 2011 resident duty hour reform and measures of processes-of-care and patient experience	2011 ACGME resident duty hour reform process of care patient experience- HCAHPS	USA	na	retrospective, repeated cross-sectional	secondary source, patient surveys	difference in difference analysis, chi-square, regression	No significant relationship between resident duty hour reform and measures of process of care as well as with measures of patient experience
224. Ramirez et al., 2016	To compare patient satisfaction of bedside teaching rounds with non-bedside teaching rounds.	patient satisfaction bedside teaching rounds nonbedside teaching rounds	USA	NA	RCT, experiments	primary source, patient experiments, control and treatment groups	chi-square tests, independent samples t tests	All measures of satisfaction were positive, with no statistical significance between the two groups. Patients perceived higher levels of compassion of their medical team with a bedside teaching round compared to a nonbedside approach. Bedside teaching rounds do not produce significant discomfort to patients.
225. Ramsay et al., 2016	To evaluate the effects of the RECOVER trial; a complex intervention of post-intensive care unit (ICU) acute hospital-based rehabilitation following critical illness.	Post-ICU rehabilitation trial- RECOVER TRIAL patient experiences/perceptions	Scotland	self developed	mixed method, RCT, patient surveys, intervention	primary source, patient and carer experiments	Mann-Whitney and median tests	The intervention group recorded significantly higher scores on dimensions of patient experiences such as physiotherapy, nutritional care, case management and information provision compared with the control group.
80. Real et al., 2020	to assess the influence of a bedside rounding model on patient experiences and outcomes	Bedside rounds model- The Interprofessional Teamwork Innovation Model (ITIM) team communication patient experience patient satisfaction length of stay	USA	na	intervention	primary source, staff intervention and observations, patient surveys	correlation, hierarchical regression	Negative correlations between length of stay and factors of ITIM model such as time in room, discharge plan discussion, team introduction and communications. Positive relationship between patient satisfaction and dimensions of ITIM
40. Roseen et al., 2017	To assess the effects of massage and music therapy interventions on patient experience	Massage therapy Music therapy patient experience- HCAHPS	USA	na	RCT, intervention	primary source, patient experiments and intervention	chi-square tests	No significant differences between intervention and control groups in HCAHPS measures
137. Rothman et al., 2008	To validate extra items added to the Consumer Assessment of Health Care Providers and Systems (CAHPS) measure "...nine questions to the CAHPS Hospital Survey; two to improve reliability of the discharge information domain, ï¬ve to create a coordination of care domain, and two relating to interpreter services."	patient experience- CAHPS patient satisfaction rating willingness to recommend	USA	NA	cross-sectional	primary source, patient surveys	psychometrics, regression	Positive correlations between all CAHPS measures and patient satisfaction measures. The new coordination of care composites had better correlation with overall hospital ratings and willingness to recommend than six of the seven original CAHPS domains.
117. Rotman-Pikielny et al., 2007	To assess differences in patient and staff attitudes and perceptions before and after including family members in bedside rounds	ward/bedside rounds patient perceptions staff perceptions family member/relative/next of kin involvement	Israel	na	intervention	primary source, staff, patient and relatives intervention, staff and patient surveys	before and after analysis, chi-square tests	Increased positive attitudes of staff after including relatives in bedside rounds. Relatives perceived increased participation in decision making after being involved in ward rounds. Patients perceived greater positive attitudes of staff towards them after involving relatives in bedside rounds
78. Sacks et al., 2015	to assess hospital level patient satisfaction in relation with objective measures of quality	patient satisfaction 30 day postoperative mortality major and minor complications failure to rescue hospital readmission	USA	na	cross-sectional	secondary source, patient surveys, hospital records	hierarchical logistic regression	Hospitals rated higher on patient satisfaction recorded lower chances of 30 day mortality, failure to rescue and minor complications.
226. Saman et al., 2013	to assess relationship between patient experiences and central line-associated bloodstream infections (CLABSIs)	patient experience- HCAHPS central line-associated bloodstream infections (CLABSIs) ICU	USA	na	cross-sectional	secondary source, patient surveys, hospital records	correlations, zero-inflated Poisson regression modeling	Negative association between patient experiences such as staff responsiveness and risk of CLABSIs.
227. Scheffer et al., 2018	to assess the relationship between perceived satisfaction and quality, and including final-year medical students in hospital ward teams	integration of final year students in hospital ward team rounds perceived quality patient satisfaction rating	Germany	na	mixed method, longitudinal	primary source, hospital team intervention, patient surveys	correlations	Positive relationship of patient satisfaction and perceived quality of care with involvement of final year students in ward rounds
228. Schnipper et al., 2021	to assess the effects of a refined evidence-based toolkit and mentored implementation on medication reconciliation	Multicenter Medication Reconciliation Quality Improvement (MARQUIS) unintentional medication discrepancies	USA	na	intervention	primary source, quality improvement interventions for staff and patients	before and after analysis, time series analysis	A steady decline in medication discrepancies recorded during the intervention. Time series analysis shows negative relationship between the intervention discrepancies per month over baseline temporal trends.
75. Schwappach et al., 2011	to assess the effects of a patient safety intervention on patient outcomes	patient safety advisory patientsâ€™ risk perceptions perceived behavioural control performance of safety behaviours adverse incidents.	Switzerland	na	intervention	primary source, patient treatment and control group experiments	odds ratio, t tests, multiple logistic regression	Lower reports of feeling uninformed about medical errors in the intervention. Higher level of underestimating risk for infection among control group. Perceived behavioural control was higher in intervention group. No significant difference between groups on performance of safety-related behaviours and concerns for safety errors during hospitalisations. Intervention group was less likely to experi…
71. Schwendimann et al., 2008	to asses differences in hospital fall incidents across departments	Falls clinical departments	Switzerland	na	cross-sectional	secondary sources, hospital records	chi-square tests, ANOVA	Significant differences in the fall rates per 1,000 patient days across geriatrics, medicine and surgical departments. Fall-related circumstances such as transferring were more common in geriatrics compared with medicine or surgery. Falling out of bed was lower in geriatrics compared with medicine or surgery. Variations in the prevalence of risk factors among fall patients across departments.
229. Shahijan et al., 2015	to assess predictors of international medical travelers' outcomes	international medical travellers destination image hospital service quality hospital accreditation patient attitude patient satisfaction revisit intention word of mouth	Iran	self developed	cross-sectional	primary source, medical traveller survey	CFA, SEM	positive relationships between destination image and patient satisfaction, between service quality and patient attitude, between service quality and revisit intention, between service quality and word of mouth, hospital accreditation and patient attitude, patient attitude and patient satisfaction, patient satisfaction and revisit intention and between patient satisfaction and word of mouth
230. Shen et al., 2011	to assess predictors of quality of care from patients and nurses' perspectives	hospital environment quality of care patient perspectives nurse perspectives nurse-physician relationships	Taiwan	na	cross-sectional	primary source, patient and nurse surveys	stepwise regression, SEM	Positive relationship between perception of nurse-physician relationship and quality of care from both patients and nurse perspectives Positive relationship between perception of hospital and quality of care from both patient and nurse perspectives
131. Shin and Park, 2018	to assess the effects of intentional nursing rounds based on nursing quality and patient satisfaction	Nursing rounds based on care model perceived nursing quality patient satisfaction	South Korea	Professional Practice Model (PPM) based on Swanson's middle range theory of caring	intervention	primary source, patient and nurse interventions	difference in difference tests, chi-square, independent samples t test	Significantly higher perceptions of nursing quality and patient satisfaction in intervention group compared to control group
101. Siddiqui et al., 2015	to assess the effects of a hospital renovation on patient satisfaction	Hospital building patient satisfaction- HCAHPS	USA	na	intervention	primary source, patient intervention	before and after analysis, logistic regression	The move to the renovated building related to increased satisfaction with room and visitor satisfaction.
231. Silva et al., 2018	to assess the relationship between patient satisfaction and service quality	patient satisfaction service quality	Portugal	na	cross-sectional	primary source, patient surveys	CFA, SEM	Positive relationship between patient satisfaction and aspects of service quality such as communication
116. Silvera-Tawil et al., 2021	To assess the efficacy of a communication app to support nursing staff in providing standard care to non-English patients in the absence of an interpreter	nurse-patient interaction and communication communication app- the CALD Assist app	Australia	na	intervention	primary source, patient and nurse intervention	before and after analysis	When the app was used, nurse-patient interactions was rated more successful for non-English speaking patients than without the app. Levels of staff frustration was lower when the app was used.
91. Sjetne et al., 2007	to examine the influence of hospital size and its teaching status on patients experiences	patient experience hospital size teaching hospitals non-teaching hospitals	Norway	na	cross-sectional	primary source, patient survey	multilevel modeling	Small hospitals were rated higher than medium and large hospitals. Large, teaching hospitals had lowest ratings of patient experience.
85. Stanowski et al., 2015	to assess the relationship between patient costs and patient satisfaction rating after implementation of pay for performance system. "Under this system, a financial reward or penalty is based in part on measures of patient experience."	patient satisfaction- HCAHPS patient health costs pay for performance hospital funding based on patient experience	USA	na	longitudinal	secondary sources, patient surveys, hospital records	OLS	Positive association between overall patient satisfaction and costs. Over time, hospital costs decreased in the wake of the pay for performance indicating greater efficiency
232. Steffen et al., 2009	to assess factors that predict patients suppressing their demands	Suppressed patient demands patient factors hospital factors	Germany	self developed	cross-sectional	primary source, patient surveys, hospital data	stepwise regression	Tendency to excuse error, neglect by nursing staff, previous treatment in the hospital and lack of discretion related positively to suppressed patient demands. Room amenities related negatively to suppressed demands.
119. Stokes et al., 2021	To assess the effects of two integrated care intervention models on patient experiences, health outcomes and costs	Integrated models of care patient experience health outcomes care costs triple aim	England	na	intervention, experiments	primary source, patient and staff interventions	difference in difference analysis, regression	Intervention models increased costs of secondary costs. There was however no significant difference between intervention sites and control groups in patient experiences or health status.
86. Al-Amin et al., 2018	to assess relationship between hospital characteristics and HCAHPS performance over time	patient satisfaction- HCAHPS registered nurse (RN) staffing levels presence of hospitalists level of physician integration hospital size teaching status	USA	Resource Based View of Organisational Performance	longitudinal	secondary sources, patient surveys, hospital data	logistic regression	Significant predictors of sustained performance were RN staffing levels, Medicare share of inpatient days, teaching status, and market competition. Teaching hospitals were also likely to have a sustained performance.
233. Swankoski et al., 2018	To determine the effects of a multipayer Comprehensive Primary Care (CPC) initiative on patient experience of Medicare fee-for-service beneficiaries over time. "CPC was expected to improve costs, quality, and patient experience of care...Practices were expected to improve access to care, engage patients to guide quality improvement, integrate culturally competent self-management support and share…	patient experience- CAHPS Comprehensive Primary Care (CPC)	USA	USA	repeated cross-sectional	primary sources, patient surveys	regression	Compared to other practices, the CPC had similar patient ratings of care over time CPC also had positive effects on follow-up care after hospitalizations and negative effects on emergency department visits.
234. Swiger et al., 2018	to assess the relationship between favourable nurse environments and patient outcomes in military facilities	Nurse work environment- Practice Environment Scale of the Nursing Work Index (PES-NWI) falls with and without injury medication administration errors with and without harm patient experience.	USA	Quality Health Outcomes Model (QHOM)/Donabedian framework	longitudinal	primary sources, patient and nurse surveys, hospital records	GEE	Nurse work environment associated positively with patient outcomes. Staffing and Resource Adequacy subscale related negatively with patient falls. Collegial Nurse Physician Relations subscale related negatively with the rate of nurse-administered medication errors. The Nursing Foundations for Quality Care subscale and the Collegial Nurse Physician Relations subscale related positively with patien…
235. Carthon et al., 2020	To assess the influence of system-level factors on the nurse burnout-patient satisfaction relationship	Nurse burnout patient satisfaction-HCAHPS system-level factors work environments	USA	NA	cross-sectional	secondary source, patient and nurse surveys, hospital data	chi-square, linear regression	About half of the hospitals where nurse burnout is high is characterised by poor work environments and is related negatively to patient satisfaction.
236. Szyca et al., 2012	To determine predictors of patient satisfaction after surgical treatment	patient satisfaction hospital personnel qualifications and salary hospital equipment patient costs for surgical treatment	Poland	na	cross-sectional	primary source, patient surveys	Spearmans, Mann-Whitney, Kruskal-Wallis	Expectations of patients were not entirely met. However, personnel competence, empathy and communication related positively with patient satisfaction
73. Tevis and Kennedy, 2015	To assess the relationships among patient satisfaction, surgical volume and structure as well as postoperative outcomes	patient satisfaction- HCAHPS surgical volume hospital structure complications readmission mortality rate	USA	NA	cross-sectional	secondary source, patient survey, hospital data	chi-square, logistic regression	Higher surgical volume related positively to more ICU cases, longer LOS, more complications and higher readmission rates than lower surgical volume hospitals. Interestingly, regardless of postoperative outcome, higher surgical volume hospitals were likely to score better on overall patient satisfaction.
15. Smirnova et al., 2018	to assess the relationship between residency learning climate and patient experience	residency learning climate patient experiences	Netherlands	organisational climate	longitudinal, panel	primary source, patient and staff surveys	linear hierarchical panel	Positive relationship between overall learning climate and some patient experience domains. Some domains of learning climate related positively with domains of patient experience. Positive association between peer collaboration and pain management but negative association between formal education and pain management.
237. Al-Amin and Makarem, 2016	to determine the influence of hospital factors on patients ratings of communication with their physicians	patient rating of communication- HCAHPS Hospital factors eg. ownership, hospital size, hospitalists, Medicare share of patients etc.	USA	Donabedian	cross-sectional	secondary source, patient surveys, hospital data	regression	Negative associations of physician communication with for-profit ownership, hospital size, and hospitalists providing care in the hospital. Positive relationships of physician communication with the number of full-time-equivalent physicians and dentists per 10,000 inpatient days, physician ownership, public ownership, Medicare share of inpatient days.
81. Spaulding et al., 2018	To explore the influence of hospitalists on hospital value-based purchasing scores	Hospital Value-Based Purchasing (HVBP) program domains: clinical process of care, patient experience of care (PEOC), outcome, and efficiency Hospitalists	USA	Hospitalist model	cross-sectional	secondary sources, patient surveys, hospital data	multiple regression	Hospital using hospitalists relate positively to patient experience of care, outcomes and efficiency.
238. Van Gent et al., 2018	To assess the effects of a tele-critical care (TCC) intervention on surgical services and outcomes. TCC: "This model allows remote staff with access to video-teleconferencing technology (VTC), real-time bedside monitors, and patient clinical data in order to collaborate with the local health care team in providing patient care."	Tele-Critical Care (TCC) surgical admissions	USA	NA	intervention	primary source, patient intervention	before and after analysis, t tests	Increase in surgical admissions after intervention such that surgeons were able to expand surgical services adequately without any adverse outcomes
98. DiLeo et al., 2020	to assess the relationship between patient experience and hospitals designated as â€œLeader in LGBT Healthcare Equalityâ€	patient experience- HCAHPS LGBT affiliation- â€œLeader in LGBT Healthcare Equalityâ€ (Healthcare Equality Index, HEI; HEI Leader)	USA	Resource Dependency Theory (RDT) Resource-Based View (RBV)	cross-sectional	secondary sources, patient surveys, hospital data	logistic regression	HEI Leader-designated hospitals scored significantly higher on overall hospital rating patient experiences compared to non-HEI Leader hospitals. System-affiliated, government hospitals, metropolitan hospitals and teaching hospitals have greater odds of being HEI Leader compared to counterparts. Positive association of HEI Leader designation with the percentage of minorities and per capita income …
133. Mahmood et al., 2020	To assess the relationship between patient satisfaction and experience with hospital indoor environment	Hospital environment factors patient experience patient satisfaction	Iraq	Nursing environment theory Theory of Supportive Design	cross-sectional	primary source, patient, doctor and nurse surveys	correlations	Overall patient satisfaction correlated positively with experience of interior appearance, privacy and comfort and control.
239. Tillmann et al., 2018	to assess the impact of delay in critical care outreach team activation on patient outcomes	Early warning scores (EWS) Critical care outreach teams (CCOT) hospital mortality "...delay of 60 min or more between when a patient was identiï¬ed as meeting EWS criteria and the CCOT was activated"	Canada	NA	longitudinal, cohort	secondary source, hospital and patient records	Pearson, logistic regression	Patients with 60 min or more delay were more likely to be admitted to ICU and suffer mortality. Surgical patients were less likely to suffer in-hospital mortality compared to medical patients regardless of delay.
121. Timmermans et al., 2017	to compare medical care of doctors/physician assistant mix with solely doctor care and the effects on patient outcomes	Medical doctors/physician assistants length of stay (LOS) quality and safety of care patient experiences	Netherlands	na	non-randomized control trials, intervention	primary sources, doctor, physician assistant and patient intervention, patient surveys	chi-square, logistic regression	The group with doctor/PA mix scored higher on patient experience than the group with only doctors. No significant difference in LOS, quality and safety care between the groups.
240. Trzeciak et al., 2016	to assess the relationships between Centers for Medicare and Medicaid Services (CMS) patient experiences and clinical outcomes	CMS patient experience star rating hospital complications unplanned readmissions within 30 days surgical outcomes	USA	NA	cross-sectional	secondary source, patient surveys, hospital records	regression	Negative relationships between CMS patient experience star rating and all serious complications as well as all unplanned readmissions
241. Tzeng and YIn, 2008	to assess the relationship between nurse working-height of patient beds and patient falls	Height of hospital beds patient falls patient injuries	USA	na	cross-sectional	primary source, hospital data	t tests, ANOVA	Due to higher patient/nurse ratio on weekends, average height of bed was higher than on weekdays. Nurses may keep beds in higher positions to prevent patients who have higher risk of fall from falling.
242. Mullen et al., 2018	To assess the effects of upgraded hospitals gowns, bed covers and towels on patient satisfaction ratings	patient satisfaction- HCAHPS linens- bed covers, patient gowns, towels	USA	NA	mixed method, intervention	primary source: patient and staff intervention, patient and staff surveys	before and after analysis, chi-square	Increase in satisfaction levels for patients were recorded after the intervention for all items- overall quality of linens, impact on hospital experience, gown modesty and satisfaction with pillowcase. Increase in satisfaction levels for staff after intervention for all items except slippers.
243. Zhao et al., 2015	To assess the relationship between hospital efficiency and hospital value based purchasing performance	hospital performance hospital efficiency hospital value based purchasing program (HVBP) hospital characteristics patient satisfaction	USA	na	cross-sectional	secondary sources, patient surveys, hospital data	correlations, OLS	Hospital efficiency is positively related to patient satisfaction and overall performance.
244. Vidan et al., 2009	to assess the effects of a daily practice integrated intervention on incidence of delirium	Multicomponent daily practice intervention incidence of delirium	Spain	na	RCT, intervention	primary source, patient and staff experiments	t tests, Mann-Whitney U	Compared to the control group (usual care), incidence of delirium was significantly lower in the intervention group. Intervention also improved indicators such as mobilization, reduction in physical restraint, reduction in rate of functional decline, etc.
245. Vink et al., 2019	To assess the relationship between patients access to tablets and their satisfaction	patient satisfaction- HCAHPS access to tablets	USA	na	cross-sectional	secondary sources, patient surveys, hospital data	equality of proportions between group with tablet access and group without	Patients with access to tablets recorded higher scores for satisfaction compared to patients without access.
246. Wang et al., 2022	to assess the effects of full integration approach to mergers on patient outcomes	Full integration hospital merger safety net hospitals in-hospital mortality 30 day readmission patient experience hospital acquired condition	USA	NA	longitudinal, interrupted time series, intervention	secondary sources, patient surveys, hospital data	before and after full merger analysis, chi-square, t tests	Lower mortality rate, higher satisfaction, and fewer infections associated with post merger period compared to premerger period.
136. Weidmer et al., 2012	to develop and validate new items on assessing hospital communication of health information to patients to supplement HCAHPS.	hospital communication health information to patients patient satisfaction HCAHPS	USA	na	mixed method, cross-sectional	primary source, patient surveys and interviews	CFA, correlations	Positive associations between new measures of health information communication and patient satisfaction measures.
76. Wild et al., 2011	to assess the relationships between different physician types and measures of patient satisfaction ratings	patient satisfaction- HCAHPS physician types- emergency medicine physicians, hospitalists, and specialists	USA	na	mixed methods, cross-sectional	primary source, patient and physician surveys	Spearman, ANOVA	Experiences with hospitalists and specialists were positively associated with satisfaction ratings but experiences with EM physicians was not statistically significant.
114. Wilson et al., 2017	To assess the impact of a noise reduction intervention program on noise levels	Noise reduction patient experience of noise levels	USA	na	intervention	primary source: patient and staff intervention secondary source: patient surveys	before and after intervention, analysis of trend	More positive comments of patients and no complaints of noise after implementation. Improvement in HCAHPS scores for noise during and after intervention
247. Wong et al., 2011	to assess the relationship between hospital experiences with care and patient satisfaction	patient experiences patient satisfaction	China	na	cross-sectional	secondary source, patient surveys	regression	Aspects of experiences with care positively related with patient satisfaction ratings.
97. Wray e al., 2016	to compare patient experiences between general medicine teaching hospitals and non-teaching hospitalist	patient experiences teaching hospitals non-teaching hospitalist patient satisfaction	USA	na	longitudinal, cohort	primary source, patient surveys	logistic mixed effects regression	Non-teaching hospitalists scored higher on being able to identify their physician, understand their roles, satisfaction with coordination and overall satisfaction with care compared to general medicine teaching hospitals
115. Yinger and Standley, 2011	to assess the effects of medical music therapy/intervention on patient satisfaction	patient satisfaction- Press Ganey Inpatient Survey (PGIS) music therapy	USA	na	intervention	primary source: patient intervention secondary source: patient surveys	Spearman	Patients who received music therapy recorded higher satisfaction scores compared to those who did not receive the music therapy
248. You et al., 2013	to assess the relationship between nurse resources and outcomes of patients and nurses, and to compare results between China and Europe	Nurse burnout nurse job satisfaction nurse quality assessments overall patient satisfaction patient experiences	China	na	cross-sectional	primary source, patient and nurse surveys	multilevel modeling	Nurses in China had higher burnout and lower satisfaction compared to those in Europe. Nurse assessments of work environment and safety grades were positively associated with measures of patient satisfaction and nurse job satisfaction, and negatively related to burnout. Patient to nurse ratio was positively associated with burnout and dissatisfaction but not significantly to patient outcomes.
249. Zarei et al., 2015	to assess the relationship between perceived service quality and patient trust	service quality patient trust in care provider	Iran	na	cross-sectional	primary source, patient survey	multivariate regression	Process quality and interaction quality related positively with patient trust. No significant relationship between environmental quality and patient trust.
250. Zhi et al., 2021	to examine different management models under which patients are satisfied with non-clinical nurse assistant care	Non-clinical nurse assistant care management models of hospitals (direct hospital management model, commercial company and hospital joint management model, direct commercial company management model and self employed model) patient satisfaction	China	in-hospital non-clinical care management models	cross-sectional	primary source, patient surveys	logistic regression	Compared to the other models, the direct hospital management model accounts for the best variation in patient satisfaction with non-clinical nursing care. "...the direct hospital management model promoted by the government, under which nursing assistant is part of the hospital nursing staff, the in-hospital non-clinical nursing care is regarded as an integrated part of the comprehensive nursing c…
92. Zhu et al., 2018	to assess the association between magnet status of hospitals and nurse staffing with patient experience trends and improvements	Magnet status- nurse excellence nurse staffing patient experience- HCAHPS	USA	Donabedian framework	longitudinal	secondary sources, patient and nurse surveys, hospital data	growth curve modeling	Signiï¬cant but non-linear improvements in all 7 HCAHPS measures. The rate of improvement also decreased over time. Hospitals with magnet status and adequate nurse staffing consistently scored better on HCAHPS than their counterparts. These hospitals however did not improve faster than other hospitals during.
251. Zhu et al., 2022	to assess trends and changes in public perceptions of health care system	healthcare system public perceptions patient experiences public satisfaction	China	na	longitudinal	secondary source, patient surveys	logistic regression	Increase in levels of satisfaction with health care between 2006 and 2019. Increase in perceived fairness in health care during the period. Positive associations of public perception with financial protection and perceived medical safety. Positive association of public perceptions and patient experiences such as perceived affordability and quality in the last medical visit.
252. Zineldin, 2015	to assess relationships of physicians-nurses performance with patient perceptions on safety, trust and satisfaction.	Physicians-nurses performance patient safety patient trust patient satisfaction	China	self developed	cross-sectional	primary source, patient survey	regression	Positive relationship between physicians/doctors performance and patients trust and safety. Positive relationship between nurse performance and patient satisfaction. Positive relationship between patient safety and patient satisfaction.
